# Supplementary material for: Two High-Quality Cygnus Genome Assemblies Reveal Genomic Variations Associated with Plumage Color
Source: Int J Mol Sci. 2023 Nov 29;24(23):16953. doi: 10.3390/ijms242316953 (PMC10707585; doi:10.3390/ijms242316953)
Supplement: Supplementary file 1 [file ijms-24-16953-s001.zip]

Archive with 5 entries (5 files):
- Dataset S1.xlsx
- Dataset S2.xlsx
- Dataset S3.xlsx
- Dataset S4.xlsx
- Supplementary Figures and Tables.pdf
