# Supplementary material for: Two High-Quality Cygnus Genome Assemblies Reveal Genomic Variations Associated with Plumage Color
Source: Int J Mol Sci. 2023 Nov 29;24(23):16953. doi: 10.3390/ijms242316953 (PMC10707585; doi:10.3390/ijms242316953)
Supplement: Supplementary file 1 [file ijms-24-16953-s001.zip › Dataset S1.xlsx]

## Sheet: Sheet1
Dataset S1. Unique genes analysis
Cygnus atratus
#GeneID	Gene name	GO_annotation	KEGG_annotation	KOG_class_annotation	TrEMBL_annotation	nr_annotation
EVM0013641.1	--	--	--	--	Uncharacterized protein {ECO:0000313|Ensembl:ENSXMAP00000015251} OS=Xiphophorus maculatus (Southern platyfish) PE=4 SV=1	PREDICTED: trafficking protein particle complex subunit 1 [Cuculus canorus]
EVM0012686.1	--	--	--	--	Uncharacterized protein {ECO:0000313|Ensembl:ENSGALP00000040709} (Fragment) OS=Gallus gallus (Chicken) PE=4 SV=1	PREDICTED: LOW QUALITY PROTEIN: E3 ubiquitin-protein ligase HUWE1 [Falco peregrinus]
EVM0016582.1	--	--	--	--	Putative uncharacterized protein {ECO:0000313|EMBL:AAC60281.1} OS=Gallus gallus (Chicken) PE=4 SV=2	unknown [Gallus gallus]
EVM0013484.1	--	--	--	--	Putative uncharacterized protein {ECO:0000313|EMBL:AAC60281.1} OS=Gallus gallus (Chicken) PE=4 SV=2	unknown [Gallus gallus]
EVM0013480.1	--	--	K06712|3.98642e-88|apla:101797204|K06712 butyrophilin | (RefSeq) butyrophilin subfamily 1 member A1	--	Butyrophilin subfamily 1 member A1 {ECO:0000313|EMBL:EOA93135.1} (Fragment) OS=Anas platyrhynchos (Domestic duck) PE=4 SV=1	Butyrophilin subfamily 1 member A1, partial [Anas platyrhynchos]
EVM0012596.1	--	--	K06712|1.10877e-90|apla:101797204|K06712 butyrophilin | (RefSeq) butyrophilin subfamily 1 member A1	--	Butyrophilin subfamily 1 member A1 {ECO:0000313|EMBL:EOA93135.1} (Fragment) OS=Anas platyrhynchos (Domestic duck) PE=4 SV=1	Butyrophilin subfamily 1 member A1, partial [Anas platyrhynchos]
EVM0006422.1	EDCH2	--	--	--	Epidermal differentiation protein {ECO:0000313|EMBL:AHA62424.1} OS=Gallus gallus (Chicken) PE=2 SV=1	PREDICTED: small proline-rich protein 2G, partial [Gavia stellata]
EVM0009932.1	EDCH2	--	--	--	Epidermal differentiation protein {ECO:0000313|EMBL:AHA62424.1} OS=Gallus gallus (Chicken) PE=2 SV=1	PREDICTED: small proline-rich protein 2G, partial [Gavia stellata]
EVM0000228.1	--	--	--	Cell cycle control, cell division, chromosome partitioning	Uncharacterized protein {ECO:0000313|Ensembl:ENSGALP00000042164} OS=Gallus gallus (Chicken) PE=4 SV=1	PREDICTED: SUN domain-containing protein 2-like isoform X3 [Gallus gallus]
EVM0009117.1	--	--	--	Cell cycle control, cell division, chromosome partitioning	Uncharacterized protein {ECO:0000313|Ensembl:ENSGALP00000042164} OS=Gallus gallus (Chicken) PE=4 SV=1	PREDICTED: SUN domain-containing protein 2-like isoform X2 [Gallus gallus]
EVM0010751.1	--	--	K12604|1.16198e-13|spu:591524|K12604 CCR4-NOT transcription complex subunit 1 | (RefSeq) CCR4-NOT transcription complex subunit 1	--	Uncharacterized protein {ECO:0000313|EMBL:KFV16466.1} (Fragment) OS=Tauraco erythrolophus (Red-crested turaco) PE=4 SV=1	PREDICTED: fibroin heavy chain-like, partial [Chaetura pelagica]
EVM0014926.1	--	--	--	--	--	PREDICTED: fibroin heavy chain-like, partial [Chaetura pelagica]
EVM0008082.1	--	--	K00864|5.10924e-57|fpg:101922294|K00864 glycerol kinase [EC:2.7.1.30] | (RefSeq) GK; glycerol kinase	General function prediction only	Uncharacterized protein {ECO:0000313|EMBL:KFW66603.1} (Fragment) OS=Pygoscelis adelie (Adelie penguin) PE=4 SV=1	hypothetical protein AS28_00488, partial [Pygoscelis adeliae]
EVM0015627.1	--	--	K00864|6.26869e-58|fpg:101922294|K00864 glycerol kinase [EC:2.7.1.30] | (RefSeq) GK; glycerol kinase	General function prediction only	Uncharacterized protein {ECO:0000313|EMBL:KFW66603.1} (Fragment) OS=Pygoscelis adelie (Adelie penguin) PE=4 SV=1	hypothetical protein AS28_00488, partial [Pygoscelis adeliae]
EVM0017199.1	--	--	--	General function prediction only	Uncharacterized protein {ECO:0000313|Ensembl:ENSLACP00000000731} OS=Latimeria chalumnae (West Indian ocean coelacanth) PE=4 SV=1	PREDICTED: uncharacterized protein LOC101796487 [Anas platyrhynchos]
EVM0008136.1	--	--	--	General function prediction only	Uncharacterized protein {ECO:0000313|Ensembl:ENSLACP00000000731} OS=Latimeria chalumnae (West Indian ocean coelacanth) PE=4 SV=1	PREDICTED: uncharacterized protein LOC101791992 [Anas platyrhynchos]
EVM0009412.1	--	--	--	--	Uncharacterized protein {ECO:0000313|EMBL:EMC90148.1} OS=Columba livia (Domestic pigeon) PE=4 SV=1	PREDICTED: uncharacterized protein LOC104910020 [Meleagris gallopavo]
EVM0009292.1	--	--	--	--	Uncharacterized protein {ECO:0000313|Ensembl:ENSGALP00000030931} OS=Gallus gallus (Chicken) PE=4 SV=1	PREDICTED: uncharacterized protein LOC104910020 [Meleagris gallopavo]
EVM0002934.1	--	--	--	--	--	PREDICTED: uncharacterized protein LOC104910020 [Meleagris gallopavo]
EVM0011777.1	--	--	K00864|2.34214e-56|fpg:101922294|K00864 glycerol kinase [EC:2.7.1.30] | (RefSeq) GK; glycerol kinase	General function prediction only	Uncharacterized protein {ECO:0000313|EMBL:KFW66603.1} (Fragment) OS=Pygoscelis adelie (Adelie penguin) PE=4 SV=1	hypothetical protein AS28_00488, partial [Pygoscelis adeliae]
EVM0002065.1	--	--	K00864|2.58416e-56|fpg:101922294|K00864 glycerol kinase [EC:2.7.1.30] | (RefSeq) GK; glycerol kinase	General function prediction only	Uncharacterized protein {ECO:0000313|EMBL:KFW66603.1} (Fragment) OS=Pygoscelis adelie (Adelie penguin) PE=4 SV=1	hypothetical protein AS28_00488, partial [Pygoscelis adeliae]
EVM0009133.1	--	--	K00864|1.70319e-57|fpg:101922294|K00864 glycerol kinase [EC:2.7.1.30] | (RefSeq) GK; glycerol kinase	General function prediction only	Uncharacterized protein {ECO:0000313|EMBL:KFW66603.1} (Fragment) OS=Pygoscelis adelie (Adelie penguin) PE=4 SV=1	hypothetical protein AS28_00488, partial [Pygoscelis adeliae]
EVM0001125.1	--	--	K00864|9.11024e-56|fpg:101922294|K00864 glycerol kinase [EC:2.7.1.30] | (RefSeq) GK; glycerol kinase	General function prediction only	Uncharacterized protein {ECO:0000313|EMBL:KFM06209.1} (Fragment) OS=Aptenodytes forsteri (Emperor penguin) PE=4 SV=1	hypothetical protein AS27_13285, partial [Aptenodytes forsteri]
EVM0008807.1	--	--	K00864|2.72249e-55|fpg:101922294|K00864 glycerol kinase [EC:2.7.1.30] | (RefSeq) GK; glycerol kinase	General function prediction only	Uncharacterized protein {ECO:0000313|EMBL:KFW66603.1} (Fragment) OS=Pygoscelis adelie (Adelie penguin) PE=4 SV=1	hypothetical protein AS28_00488, partial [Pygoscelis adeliae]
EVM0004625.1	--	--	--	--	Uncharacterized protein {ECO:0000313|EMBL:EMC76775.1} (Fragment) OS=Columba livia (Domestic pigeon) PE=4 SV=1	hypothetical protein A306_16126, partial [Columba livia]
EVM0004814.1	--	--	--	--	DNA-directed RNA polymerase II subunit RPB1 {ECO:0000313|EMBL:EMC85094.1} OS=Columba livia (Domestic pigeon) PE=4 SV=1	PREDICTED: DNA-directed RNA polymerase II subunit RPB1-like [Ficedula albicollis]
EVM0017051.1	--	--	--	--	Uncharacterized protein {ECO:0000313|Ensembl:ENSAPLP00000001212} (Fragment) OS=Anas platyrhynchos (Domestic duck) PE=4 SV=1	PREDICTED: uncharacterized protein LOC101752169 [Gallus gallus]
EVM0013221.1	--	--	--	--	Uncharacterized protein {ECO:0000313|Ensembl:ENSAPLP00000001212} (Fragment) OS=Anas platyrhynchos (Domestic duck) PE=4 SV=1	PREDICTED: uncharacterized protein LOC101752169 [Gallus gallus]
EVM0007946.1	--	--	--	--	Uncharacterized protein {ECO:0000313|Ensembl:ENSAPLP00000000687} (Fragment) OS=Anas platyrhynchos (Domestic duck) PE=4 SV=1	PREDICTED: uncharacterized protein LOC104916165 isoform X2 [Meleagris gallopavo]
EVM0003579.1	--	--	--	--	Uncharacterized protein {ECO:0000313|Ensembl:ENSAPLP00000000687} (Fragment) OS=Anas platyrhynchos (Domestic duck) PE=4 SV=1	PREDICTED: uncharacterized protein LOC104916165 isoform X2 [Meleagris gallopavo]
EVM0007915.1	--	--	--	--	Collagen alpha-5(VI) chain {ECO:0000313|EMBL:EMC82505.1} OS=Columba livia (Domestic pigeon) PE=4 SV=1	Collagen alpha-5(VI) chain [Columba livia]
EVM0008725.1	--	--	--	--	DNA-dependent protein kinase catalytic subunit {ECO:0000313|EMBL:AAR28760.1} (Fragment) OS=Gallus gallus (Chicken) PE=4 SV=1	PREDICTED: LOW QUALITY PROTEIN: uncharacterized protein LOC103922145 [Pygoscelis adeliae]
EVM0015103.1	--	--	--	--	DNA-dependent protein kinase catalytic subunit {ECO:0000313|EMBL:AAR28760.1} (Fragment) OS=Gallus gallus (Chicken) PE=4 SV=1	PREDICTED: LOW QUALITY PROTEIN: uncharacterized protein LOC103922145 [Pygoscelis adeliae]
EVM0012654.1	--	--	--	--	Uncharacterized protein {ECO:0000313|EMBL:EOA97852.1} OS=Anas platyrhynchos (Domestic duck) PE=4 SV=1	PREDICTED: uncharacterized protein LOC101800573 [Anas platyrhynchos]
EVM0015687.1	--	--	--	--	Uncharacterized protein {ECO:0000313|EMBL:EOA97852.1} OS=Anas platyrhynchos (Domestic duck) PE=4 SV=1	PREDICTED: uncharacterized protein LOC101800573 [Anas platyrhynchos]
EVM0005105.1	--	--	--	--	Uncharacterized protein {ECO:0000313|EMBL:EOA97852.1} OS=Anas platyrhynchos (Domestic duck) PE=4 SV=1	PREDICTED: uncharacterized protein LOC101800573 [Anas platyrhynchos]
EVM0006227.1	--	--	--	--	Uncharacterized protein {ECO:0000313|EMBL:EOA97852.1} OS=Anas platyrhynchos (Domestic duck) PE=4 SV=1	PREDICTED: uncharacterized protein LOC101800573 [Anas platyrhynchos]
EVM0008168.1	SNRPE	Biological Process: mRNA splicing, via spliceosome (GO:0000398);; Molecular Function: RNA binding (GO:0003723);; Cellular Component: spliceosomal complex (GO:0005681);;	K11097|6.76115e-50|myd:102763717|K11097 small nuclear ribonucleoprotein E | (RefSeq) SNRPE; small nuclear ribonucleoprotein polypeptide E	RNA processing and modification	Small nuclear ribonucleoprotein E {ECO:0000313|EMBL:AFJ51176.1} OS=Crotalus adamanteus (Eastern diamondback rattlesnake) PE=2 SV=1	PREDICTED: small nuclear ribonucleoprotein E [Pseudopodoces humilis]
EVM0011047.1	SNRPE	Biological Process: mRNA splicing, via spliceosome (GO:0000398);; Molecular Function: RNA binding (GO:0003723);; Cellular Component: spliceosomal complex (GO:0005681);;	K11097|1.23009e-49|myd:102763717|K11097 small nuclear ribonucleoprotein E | (RefSeq) SNRPE; small nuclear ribonucleoprotein polypeptide E	RNA processing and modification	Small nuclear ribonucleoprotein E {ECO:0000313|EMBL:JAA95556.1} OS=Crotalus horridus (Timber rattlesnake) PE=2 SV=1	PREDICTED: small nuclear ribonucleoprotein E [Pseudopodoces humilis]
EVM0017434.1	SNRPE	Biological Process: mRNA splicing, via spliceosome (GO:0000398);; Molecular Function: RNA binding (GO:0003723);; Cellular Component: spliceosomal complex (GO:0005681);;	K11097|3.59676e-50|myd:102763717|K11097 small nuclear ribonucleoprotein E | (RefSeq) SNRPE; small nuclear ribonucleoprotein polypeptide E	RNA processing and modification	Small nuclear ribonucleoprotein E {ECO:0000313|EMBL:JAA95556.1} OS=Crotalus horridus (Timber rattlesnake) PE=2 SV=1	PREDICTED: small nuclear ribonucleoprotein E [Pseudopodoces humilis]
EVM0005534.1	--	--	--	--	Uncharacterized protein {ECO:0000313|EMBL:EOB05841.1} OS=Anas platyrhynchos (Domestic duck) PE=4 SV=1	hypothetical protein Anapl_01163 [Anas platyrhynchos]
EVM0008094.1	--	--	--	--	Uncharacterized protein {ECO:0000313|EMBL:EOB05841.1} OS=Anas platyrhynchos (Domestic duck) PE=4 SV=1	hypothetical protein Anapl_01163 [Anas platyrhynchos]
EVM0014368.1	--	--	--	--	--	PREDICTED: protein FAM71B-like isoform X1 [Gallus gallus]
EVM0008095.1	--	--	--	--	Uncharacterized protein {ECO:0000313|Ensembl:ENSAPLP00000007983} (Fragment) OS=Anas platyrhynchos (Domestic duck) PE=4 SV=1	PREDICTED: protein FAM71B-like isoform X1 [Gallus gallus]
Cygnus olor
EVM0011978.1	--	--	--	--	Uncharacterized protein {ECO:0000313|Ensembl:ENSGALP00000043404} OS=Gallus gallus (Chicken) PE=4 SV=1	PREDICTED: coiled-coil domain-containing protein 81-like [Gallus gallus]
EVM0008526.1	--	--	--	--	Uncharacterized protein {ECO:0000313|Ensembl:ENSGALP00000043404} OS=Gallus gallus (Chicken) PE=4 SV=1	PREDICTED: coiled-coil domain-containing protein 81-like [Gallus gallus]
EVM0004772.1	--	--	--	--	--	PREDICTED: uncharacterized protein LOC101748308 [Gallus gallus]
EVM0004990.1	--	--	--	--	--	PREDICTED: uncharacterized protein LOC101748308 [Gallus gallus]
EVM0001454.1	--	--	--	--	--	PREDICTED: uncharacterized protein LOC101748308 [Gallus gallus]
EVM0003609.1	--	--	--	--	Uncharacterized protein {ECO:0000313|EMBL:EMP41578.1} OS=Chelonia mydas (Green sea-turtle) PE=4 SV=1	hypothetical protein UY3_01170 [Chelonia mydas]
