# Supplementary material for: Two High-Quality Cygnus Genome Assemblies Reveal Genomic Variations Associated with Plumage Color
Source: Int J Mol Sci. 2023 Nov 29;24(23):16953. doi: 10.3390/ijms242316953 (PMC10707585; doi:10.3390/ijms242316953)
Supplement: Supplementary file 1 [file ijms-24-16953-s001.zip › Dataset S2.xlsx]

## Sheet: Sheet1
Dataset S2. Families expansion genes in Cygnus olor and Cygnus atratus
#GeneID	Gene name	GO_annotation	KEGG_annotation	KOG_class_annotation	TrEMBL_annotation	nr_annotation
families expansion genes in Cygnus olor
EVM0001939.1	ERCC4	Biological Process: telomere maintenance (GO:0000723);; Molecular Function: DNA binding (GO:0003677);; Molecular Function: nuclease activity (GO:0004518);; Molecular Function: protein binding (GO:0005515);; Biological Process: nucleotide-excision repair, DNA incision (GO:0033683);; Cellular Component: protein-containing complex (GO:0043234);; Cellular Component: nuclear part (GO:0044428);;	K10848|0|apla:101794451|K10848 DNA excision repair protein ERCC-4 [EC:3.1.-.-] | (RefSeq) ERCC4; ERCC excision repair 4, endonuclease catalytic subunit	Replication, recombination and repair	Uncharacterized protein {ECO:0000313|Ensembl:ENSAPLP00000014008} (Fragment) OS=Anas platyrhynchos (Domestic duck) PE=4 SV=1	PREDICTED: LOW QUALITY PROTEIN: DNA repair endonuclease XPF [Anas platyrhynchos]
EVM0000949.1	ERCC4	Cellular Component: nucleotide-excision repair factor 1 complex (GO:0000110);; Biological Process: double-strand break repair via homologous recombination (GO:0000724);; Cellular Component: nuclear chromosome, telomeric region (GO:0000784);; Molecular Function: TFIID-class transcription factor complex binding (GO:0001094);; Molecular Function: damaged DNA binding (GO:0003684);; Molecular Function…	K10848|0|apla:101794451|K10848 DNA excision repair protein ERCC-4 [EC:3.1.-.-] | (RefSeq) ERCC4; ERCC excision repair 4, endonuclease catalytic subunit	Replication, recombination and repair	Uncharacterized protein {ECO:0000313|Ensembl:ENSAPLP00000014008} (Fragment) OS=Anas platyrhynchos (Domestic duck) PE=4 SV=1	PREDICTED: LOW QUALITY PROTEIN: DNA repair endonuclease XPF [Anas platyrhynchos]
EVM0006494.1	GABBR2	Molecular Function: G protein-coupled GABA receptor activity (GO:0004965);; Cellular Component: cytoplasm (GO:0005737);; Biological Process: G protein-coupled receptor signaling pathway (GO:0007186);; Cellular Component: integral component of membrane (GO:0016021);; Cellular Component: neuron projection (GO:0043005);;	K04615|0|mgp:100548027|K04615 gamma-aminobutyric acid type B receptor | (RefSeq) GABBR2; gamma-aminobutyric acid type B receptor subunit 2	--	Gamma-aminobutyric acid type B receptor subunit 2 {ECO:0000313|EMBL:KFO70068.1} (Fragment) OS=Cuculus canorus (common cuckoo) PE=4 SV=1	PREDICTED: gamma-aminobutyric acid type B receptor subunit 2-like [Anas platyrhynchos]
EVM0012924.1	GABBR2	--	K04615|0|fpg:101922913|K04615 gamma-aminobutyric acid type B receptor | (RefSeq) GABBR2; gamma-aminobutyric acid type B receptor subunit 2	--	Uncharacterized protein {ECO:0000313|Ensembl:ENSAPLP00000004051} (Fragment) OS=Anas platyrhynchos (Domestic duck) PE=4 SV=1	PREDICTED: gamma-aminobutyric acid type B receptor subunit 2 [Haliaeetus leucocephalus]
EVM0009426.1	SIPA1	--	K08013|0|phi:102102109|K08013 signal-induced proliferation-associated gene 1 | (RefSeq) SIPA1; signal-induced proliferation-associated 1	Signal transduction mechanisms	Uncharacterized protein {ECO:0000313|Ensembl:ENSPSIP00000003719} (Fragment) OS=Pelodiscus sinensis (Chinese softshell turtle) PE=4 SV=1	PREDICTED: signal-induced proliferation-associated protein 1 [Pseudopodoces humilis]
EVM0001630.1	SIPA1L2	--	K17702|0|apla:101794083|K17702 signal-induced proliferation-associated 1 like protein 2 | (RefSeq) SIPA1L2; signal induced proliferation associated 1 like 2	Signal transduction mechanisms	Uncharacterized protein {ECO:0000313|Ensembl:ENSAPLP00000013341} OS=Anas platyrhynchos (Domestic duck) PE=4 SV=1	PREDICTED: signal-induced proliferation-associated 1-like protein 2 isoform X1 [Anas platyrhynchos]
EVM0001298.1	SIPA1L1	Molecular Function: GTPase activator activity (GO:0005096);; Biological Process: regulation of GTPase activity (GO:0032317);; Molecular Function: ephrin receptor binding (GO:0046875);; Biological Process: ephrin receptor signaling pathway (GO:0048013);; Biological Process: regulation of axonogenesis (GO:0050770);;	K17701|0|apla:101801462|K17701 signal-induced proliferation-associated 1 like protein 1 | (RefSeq) SIPA1L1; signal induced proliferation associated 1 like 1	Signal transduction mechanisms	Uncharacterized protein {ECO:0000313|Ensembl:ENSGALP00000015267} OS=Gallus gallus (Chicken) PE=4 SV=2	PREDICTED: signal-induced proliferation-associated 1-like protein 1 isoform X4 [Anas platyrhynchos]
EVM0014628.1	--	--	K17703|2.15344e-180|cmy:102939177|K17703 signal-induced proliferation-associated 1 like protein 3 | (RefSeq) SIPA1L3; signal induced proliferation associated 1 like 3	Signal transduction mechanisms	Signal-induced proliferation-associated 1-like protein 3 {ECO:0000313|EMBL:EMP42466.1} OS=Chelonia mydas (Green sea-turtle) PE=4 SV=1	PREDICTED: signal-induced proliferation-associated 1-like protein 3 [Haliaeetus leucocephalus]
EVM0010076.1	--	--	K17703|0|cmy:102939177|K17703 signal-induced proliferation-associated 1 like protein 3 | (RefSeq) SIPA1L3; signal induced proliferation associated 1 like 3	Signal transduction mechanisms	Signal-induced proliferation-associated 1-like protein 3 {ECO:0000313|EMBL:EMP42466.1} OS=Chelonia mydas (Green sea-turtle) PE=4 SV=1	PREDICTED: signal-induced proliferation-associated 1-like protein 3 [Haliaeetus leucocephalus]
EVM0009361.1	ANO4	--	K19499|0|apla:101791006|K19499 anoctamin-4 | (RefSeq) ANO4; anoctamin 4	Function unknown	Anoctamin {ECO:0000256|RuleBase:RU280814} (Fragment) OS=Anas platyrhynchos (Domestic duck) PE=3 SV=1	PREDICTED: anoctamin-4 isoform X1 [Corvus cornix cornix]
EVM0008508.1	ANO6	--	K19500|0|apla:101793189|K19500 anoctamin-6 | (RefSeq) ANO6; anoctamin 6	Function unknown	Anoctamin {ECO:0000256|RuleBase:RU280814} (Fragment) OS=Anas platyrhynchos (Domestic duck) PE=3 SV=1	PREDICTED: anoctamin-6 [Anas platyrhynchos]
EVM0001525.1	ANO5	Molecular Function: chloride channel activity (GO:0005254);; Cellular Component: intracellular (GO:0005622);; Biological Process: chloride transport (GO:0006821);; Cellular Component: chloride channel complex (GO:0034707);;	K19480|0|phi:102109690|K19480 anoctamin-5 | (RefSeq) ANO5; anoctamin 5	Function unknown	Anoctamin {ECO:0000256|RuleBase:RU280814} (Fragment) OS=Anas platyrhynchos (Domestic duck) PE=3 SV=1	PREDICTED: anoctamin-5 [Pygoscelis adeliae]
EVM0014313.1	ANO2	--	--	Function unknown	Anoctamin {ECO:0000256|RuleBase:RU280814} (Fragment) OS=Gallus gallus (Chicken) PE=3 SV=2	PREDICTED: anoctamin-2-like [Anas platyrhynchos]
EVM0000141.1	--	--	K19503|0|apla:101795241|K19503 anoctamin-9 | (RefSeq) ANO9; anoctamin 9	Function unknown	Anoctamin {ECO:0000256|RuleBase:RU280814} (Fragment) OS=Anas platyrhynchos (Domestic duck) PE=3 SV=1	PREDICTED: anoctamin-9, partial [Anas platyrhynchos]
EVM0014353.1	ANO3	Molecular Function: chloride channel activity (GO:0005254);; Cellular Component: chloride channel complex (GO:0034707);;	K19498|0|apla:101800679|K19498 anoctamin-3 | (RefSeq) ANO3; anoctamin 3	Function unknown	Anoctamin {ECO:0000256|RuleBase:RU280814} (Fragment) OS=Anas platyrhynchos (Domestic duck) PE=3 SV=1	Transmembrane protein 16C, partial [Anas platyrhynchos]
EVM0011233.1	--	--	K19501|0|apla:101802824|K19501 anoctamin-7 | (RefSeq) ANO7; anoctamin 7	Function unknown	Anoctamin {ECO:0000256|RuleBase:RU280814} (Fragment) OS=Anas platyrhynchos (Domestic duck) PE=3 SV=1	PREDICTED: LOW QUALITY PROTEIN: anoctamin-7 [Anas platyrhynchos]
EVM0005496.1	ANO1	--	K19496|0|apla:101801151|K19496 anoctamin-1 | (RefSeq) ANO1; anoctamin 1	Function unknown	Anoctamin {ECO:0000256|RuleBase:RU280814} (Fragment) OS=Anas platyrhynchos (Domestic duck) PE=3 SV=1	PREDICTED: anoctamin-1 isoform X3 [Anas platyrhynchos]
EVM0012889.1	ANO2	--	K19497|0|apla:101792947|K19497 anoctamin-2 | (RefSeq) ANO2; anoctamin 2	Function unknown	Anoctamin {ECO:0000256|RuleBase:RU280814} OS=Anas platyrhynchos (Domestic duck) PE=3 SV=1	Transmembrane protein 16B, partial [Anas platyrhynchos]
EVM0004866.1	--	--	--	--	Uncharacterized protein {ECO:0000313|Ensembl:ENSAPLP00000008734} (Fragment) OS=Anas platyrhynchos (Domestic duck) PE=4 SV=1	PREDICTED: uncharacterized protein C16orf59 homolog [Aptenodytes forsteri]
EVM0006831.1	--	--	--	--	Uncharacterized protein C16orf59 {ECO:0000313|EMBL:EOA97502.1} (Fragment) OS=Anas platyrhynchos (Domestic duck) PE=4 SV=1	PREDICTED: uncharacterized protein C16orf59-like [Anas platyrhynchos]
EVM0013132.1	KDM4C	--	K06709|0|apla:101791399|K06709 jumonji domain-containing protein 2 [EC:1.14.11.-] | (RefSeq) KDM4C; lysine demethylase 4C	Replication, recombination and repair	Lysine-specific demethylase 4C {ECO:0000313|EMBL:KFM04151.1} (Fragment) OS=Aptenodytes forsteri (Emperor penguin) PE=4 SV=1	PREDICTED: LOW QUALITY PROTEIN: lysine-specific demethylase 4C [Anas platyrhynchos]
EVM0004896.1	--	--	K06709|0|gga:424571|K06709 jumonji domain-containing protein 2 [EC:1.14.11.-] | (RefSeq) KDM4A, JMJD2A; lysine demethylase 4A	Replication, recombination and repair	Uncharacterized protein {ECO:0000313|Ensembl:ENSGALP00000016357} OS=Gallus gallus (Chicken) PE=4 SV=2	PREDICTED: lysine-specific demethylase 4A [Meleagris gallopavo]
EVM0001078.1	KDM4B	--	K06709|0|fch:102046078|K06709 jumonji domain-containing protein 2 [EC:1.14.11.-] | (RefSeq) KDM4B; lysine demethylase 4B	Replication, recombination and repair	Lysine-specific demethylase 4B {ECO:0000313|EMBL:KFP14220.1} OS=Egretta garzetta (little egret) PE=4 SV=1	Lysine-specific demethylase 4B [Egretta garzetta]
EVM0017305.1	KDM4C	Cellular Component: nucleus (GO:0005634);; Molecular Function: zinc ion binding (GO:0008270);;	K06709|0|clv:102093362|K06709 jumonji domain-containing protein 2 [EC:1.14.11.-] | (RefSeq) KDM4C; lysine demethylase 4C	Replication, recombination and repair	Uncharacterized protein {ECO:0000313|Ensembl:ENSGALP00000032199} OS=Gallus gallus (Chicken) PE=4 SV=2	PREDICTED: lysine-specific demethylase 4C [Charadrius vociferus]
EVM0006538.1	KMT2D	--	K09187|0|gga:425846|K09187 histone-lysine N-methyltransferase MLL2 [EC:2.1.1.43] | (RefSeq) KMT2D, MLL2; lysine methyltransferase 2D	General function prediction only	Uncharacterized protein {ECO:0000313|Ensembl:ENSFALP00000000206} OS=Ficedula albicollis (Collared flycatcher) PE=4 SV=1	PREDICTED: histone-lysine N-methyltransferase 2D [Haliaeetus leucocephalus]
EVM0014267.1	KMT2C	--	K09188|0|apla:101796266|K09188 histone-lysine N-methyltransferase MLL3 [EC:2.1.1.43] | (RefSeq) KMT2C; lysine methyltransferase 2C	General function prediction only	Uncharacterized protein {ECO:0000313|Ensembl:ENSAPLP00000003226} (Fragment) OS=Anas platyrhynchos (Domestic duck) PE=4 SV=1	PREDICTED: histone-lysine N-methyltransferase MLL3 [Anas platyrhynchos]
EVM0015447.1	KMT2D	--	K09187|0|gga:425846|K09187 histone-lysine N-methyltransferase MLL2 [EC:2.1.1.43] | (RefSeq) KMT2D, MLL2; lysine methyltransferase 2D	General function prediction only	Uncharacterized protein {ECO:0000313|Ensembl:ENSFALP00000000206} OS=Ficedula albicollis (Collared flycatcher) PE=4 SV=1	PREDICTED: histone-lysine N-methyltransferase 2D [Haliaeetus leucocephalus]
EVM0008083.1	CNNM1	--	K16302|0|gga:423833|K16302 metal transporter CNNM | (RefSeq) CNNM1; cyclin and CBS domain divalent metal cation transport mediator 1	Function unknown	Uncharacterized protein {ECO:0000313|Ensembl:ENSGALP00000012092} OS=Gallus gallus (Chicken) PE=4 SV=2	PREDICTED: metal transporter CNNM1, partial [Meleagris gallopavo]
EVM0017274.1	CNNM2	Cellular Component: plasma membrane (GO:0005886);; Biological Process: ion transport (GO:0006811);; Cellular Component: integral component of membrane (GO:0016021);; Molecular Function: adenyl nucleotide binding (GO:0030554);;	K16302|0|tgu:100225668|K16302 metal transporter CNNM | (RefSeq) CNNM2; cyclin and CBS domain divalent metal cation transport mediator 2	Function unknown	Uncharacterized protein {ECO:0000313|Ensembl:ENSAPLP00000011734} (Fragment) OS=Anas platyrhynchos (Domestic duck) PE=4 SV=1	PREDICTED: metal transporter CNNM2 [Taeniopygia guttata]
EVM0006059.1	CNNM2	--	K16302|0|apla:101794643|K16302 metal transporter CNNM | (RefSeq) metal transporter CNNM2	Function unknown	Uncharacterized protein {ECO:0000313|Ensembl:ENSTGUP00000010569} (Fragment) OS=Taeniopygia guttata (Zebra finch) PE=4 SV=1	PREDICTED: metal transporter CNNM2-like, partial [Buceros rhinoceros silvestris]
EVM0010135.1	CNNM4	Molecular Function: adenyl nucleotide binding (GO:0030554);;	K16302|0|gga:425706|K16302 metal transporter CNNM | (RefSeq) CNNM4; cyclin and CBS domain divalent metal cation transport mediator 4	Function unknown	Uncharacterized protein {ECO:0000313|Ensembl:ENSGALP00000041642} OS=Gallus gallus (Chicken) PE=4 SV=1	PREDICTED: metal transporter CNNM4 [Haliaeetus leucocephalus]
EVM0001960.1	--	--	--	--	Uncharacterized protein {ECO:0000313|EMBL:EOB00160.1} OS=Anas platyrhynchos (Domestic duck) PE=4 SV=1	hypothetical protein Anapl_03479 [Anas platyrhynchos]
EVM0000617.1	--	--	--	--	Uncharacterized protein {ECO:0000313|EMBL:EOB00160.1} OS=Anas platyrhynchos (Domestic duck) PE=4 SV=1	hypothetical protein Anapl_03479 [Anas platyrhynchos]
EVM0002803.1	--	--	--	--	Uncharacterized protein {ECO:0000313|EMBL:EOB00160.1} OS=Anas platyrhynchos (Domestic duck) PE=4 SV=1	hypothetical protein Anapl_03479 [Anas platyrhynchos]
EVM0000802.1	--	--	--	--	Uncharacterized protein {ECO:0000313|EMBL:EOB00160.1} OS=Anas platyrhynchos (Domestic duck) PE=4 SV=1	hypothetical protein Anapl_03479 [Anas platyrhynchos]
EVM0001234.1	--	--	--	--	Uncharacterized protein {ECO:0000313|EMBL:EOB00160.1} OS=Anas platyrhynchos (Domestic duck) PE=4 SV=1	hypothetical protein Anapl_03479 [Anas platyrhynchos]
EVM0008593.1	--	--	K06582|4.46947e-88|apla:101796144|K06582 natural killer cell receptor 2B4 | (RefSeq) natural killer cell receptor 2B4	--	Natural killer cell receptor 2B4 {ECO:0000313|EMBL:EOB07348.1} OS=Anas platyrhynchos (Domestic duck) PE=4 SV=1	PREDICTED: natural killer cell receptor 2B4-like, partial [Anas platyrhynchos]
EVM0005059.1	--	--	K06582|2.00197e-107|apla:101796144|K06582 natural killer cell receptor 2B4 | (RefSeq) natural killer cell receptor 2B4	--	Natural killer cell receptor 2B4 {ECO:0000313|EMBL:EOB07348.1} OS=Anas platyrhynchos (Domestic duck) PE=4 SV=1	PREDICTED: natural killer cell receptor 2B4-like, partial [Anas platyrhynchos]
EVM0011148.1	BRF1	--	K15196|6.11039e-114|apla:101796246|K15196 transcription factor IIIB 90 kDa subunit | (RefSeq) BRF1; BRF1, RNA polymerase III transcription initiation factor subunit	Transcription	Transcription factor IIIB 90 kDa subunit {ECO:0000313|EMBL:EOA99017.1} (Fragment) OS=Anas platyrhynchos (Domestic duck) PE=4 SV=1	PREDICTED: transcription factor IIIB 90 kDa subunit-like isoform X7 [Anas platyrhynchos]
EVM0000051.1	BRF1	Molecular Function: translation initiation factor activity (GO:0003743);; Cellular Component: nucleus (GO:0005634);; Biological Process: DNA-templated transcription, initiation (GO:0006352);; Biological Process: translational initiation (GO:0006413);; Molecular Function: zinc ion binding (GO:0008270);; Molecular Function: TBP-class protein binding (GO:0017025);; Biological Process: regulation of …	K15196|1.58812e-34|pbi:103059786|K15196 transcription factor IIIB 90 kDa subunit | (RefSeq) transcription factor IIIB 90 kDa subunit-like	Transcription	Uncharacterized protein {ECO:0000313|Ensembl:ENSGALP00000019108} OS=Gallus gallus (Chicken) PE=4 SV=2	PREDICTED: transcription factor IIIB 90 kDa subunit isoform X5 [Gallus gallus]
EVM0008949.1	BRF1	--	K15196|1.1471e-28|apla:101796246|K15196 transcription factor IIIB 90 kDa subunit | (RefSeq) BRF1; BRF1, RNA polymerase III transcription initiation factor subunit	Transcription	Uncharacterized protein {ECO:0000313|EMBL:EOA99016.1} (Fragment) OS=Anas platyrhynchos (Domestic duck) PE=4 SV=1	hypothetical protein Anapl_09495, partial [Anas platyrhynchos]
EVM0014759.1	--	Biological Process: antigen processing and presentation of peptide or polysaccharide antigen via MHC class II (GO:0002504);; Biological Process: immune response (GO:0006955);; Cellular Component: integral component of membrane (GO:0016021);; Cellular Component: MHC class II protein complex (GO:0042613);;	K06752|5.47367e-119|gga:417051|K06752 major histocompatibility complex, class II | (RefSeq) DMB2, B-DMB2, B-MA2, BMA2, HLA-DMB; major histocompatibility complex, class II, DM beta 2	--	HLA class II histocompatibility antigen, DM beta chain {ECO:0000313|EMBL:KFR06376.1} (Fragment) OS=Nipponia nippon (Crested ibis) PE=4 SV=1	HLA class II histocompatibility antigen, DM beta chain, partial [Nipponia nippon]
EVM0012665.1	--	Biological Process: antigen processing and presentation of peptide or polysaccharide antigen via MHC class II (GO:0002504);; Biological Process: immune response (GO:0006955);; Cellular Component: integral component of membrane (GO:0016021);; Cellular Component: MHC class II protein complex (GO:0042613);;	K06752|8.45783e-117|gga:417051|K06752 major histocompatibility complex, class II | (RefSeq) DMB2, B-DMB2, B-MA2, BMA2, HLA-DMB; major histocompatibility complex, class II, DM beta 2	--	HLA class II histocompatibility antigen, DM beta chain {ECO:0000313|EMBL:KFM00347.1} (Fragment) OS=Aptenodytes forsteri (Emperor penguin) PE=4 SV=1	HLA class II histocompatibility antigen, DM beta chain, partial [Aptenodytes forsteri]
EVM0006278.1	DMB2	--	K06752|1.34042e-107|apla:101804125|K06752 major histocompatibility complex, class II | (RefSeq) class II histocompatibility antigen, M alpha chain	--	HLA class II histocompatibility antigen, DM beta chain {ECO:0000313|EMBL:EOA93963.1} (Fragment) OS=Anas platyrhynchos (Domestic duck) PE=4 SV=1	PREDICTED: uncharacterized protein LOC101804125 [Anas platyrhynchos]
EVM0015503.1	EPHA5	Molecular Function: GPI-linked ephrin receptor activity (GO:0005004);; Molecular Function: ATP binding (GO:0005524);; Cellular Component: integral component of plasma membrane (GO:0005887);; Biological Process: axon guidance (GO:0007411);; Biological Process: hippocampus development (GO:0021766);; Cellular Component: axon (GO:0030424);; Cellular Component: dendrite (GO:0030425);; Biological Proce…	K05106|0|tgu:100227363|K05106 Eph receptor A5 [EC:2.7.10.1] | (RefSeq) EPHA5; EPH receptor A5	Signal transduction mechanisms	Ephrin type-A receptor 5 {ECO:0000313|EMBL:EOB07001.1} (Fragment) OS=Anas platyrhynchos (Domestic duck) PE=4 SV=1	PREDICTED: ephrin type-A receptor 5 [Manacus vitellinus]
EVM0013818.1	--	--	K08897|0|apla:101804669|K08897 Eph receptor A10 [EC:2.7.10.1] | (RefSeq) EPHA10; EPH receptor A10	Signal transduction mechanisms	Uncharacterized protein {ECO:0000313|Ensembl:ENSAPLP00000016296} (Fragment) OS=Anas platyrhynchos (Domestic duck) PE=4 SV=1	PREDICTED: LOW QUALITY PROTEIN: ephrin type-A receptor 10 [Anas platyrhynchos]
EVM0017080.1	EPHB1	--	K05110|0|aml:100467687|K05110 Eph receptor B1 [EC:2.7.10.1] | (RefSeq) EPHB1; ephrin type-B receptor 1	Signal transduction mechanisms	Uncharacterized protein {ECO:0000313|Ensembl:ENSLOCP00000010496} OS=Lepisosteus oculatus (Spotted gar) PE=4 SV=1	PREDICTED: ephrin type-B receptor 4 isoform X2 [Stegastes partitus]
EVM0005036.1	EPHA3	--	K05104|0|apla:101792177|K05104 Eph receptor A3 [EC:2.7.10.1] | (RefSeq) EPHA3; EPH receptor A3	Signal transduction mechanisms	Ephrin type-A receptor 3 {ECO:0000313|EMBL:EOB02595.1} (Fragment) OS=Anas platyrhynchos (Domestic duck) PE=4 SV=1	PREDICTED: ephrin type-A receptor 3 [Anas platyrhynchos]
EVM0002527.1	EPHB1	--	K05110|0|apla:101793891|K05110 Eph receptor B1 [EC:2.7.10.1] | (RefSeq) EPHB1; EPH receptor B1	Signal transduction mechanisms	Uncharacterized protein {ECO:0000313|Ensembl:ENSFALP00000013975} OS=Ficedula albicollis (Collared flycatcher) PE=4 SV=1	PREDICTED: ephrin type-B receptor 1 isoform X1 [Haliaeetus leucocephalus]
EVM0012862.1	EPHA7	Molecular Function: GPI-linked ephrin receptor activity (GO:0005004);; Molecular Function: ATP binding (GO:0005524);; Cellular Component: integral component of plasma membrane (GO:0005887);; Biological Process: brain development (GO:0007420);; Molecular Function: axon guidance receptor activity (GO:0008046);; Biological Process: regulation of cell-cell adhesion (GO:0022407);; Biological Process: …	K05108|0|mgp:100539288|K05108 EphA7 [EC:2.7.10.1] | (RefSeq) EPHA7; EPH receptor A7	Signal transduction mechanisms	Uncharacterized protein {ECO:0000313|Ensembl:ENSFALP00000003408} OS=Ficedula albicollis (Collared flycatcher) PE=4 SV=1	PREDICTED: ephrin type-A receptor 7-like [Buceros rhinoceros silvestris]
EVM0005795.1	EPHA7	--	K05108|1.91727e-162|clv:102096343|K05108 EphA7 [EC:2.7.10.1] | (RefSeq) ephrin type-A receptor 7-like	Signal transduction mechanisms	Ephrin type-A receptor 7 {ECO:0000313|EMBL:KFQ28123.1} (Fragment) OS=Merops nubicus (Northern carmine bee-eater) PE=4 SV=1	PREDICTED: ephrin type-A receptor 7-like, partial [Phalacrocorax carbo]
EVM0007164.1	EPHA1	Molecular Function: ephrin receptor activity (GO:0005003);; Molecular Function: ATP binding (GO:0005524);; Cellular Component: integral component of plasma membrane (GO:0005887);;	K05102|0|apla:101793762|K05102 Eph receptor A1 [EC:2.7.10.1] | (RefSeq) EPHA1; EPH receptor A1	Signal transduction mechanisms	Uncharacterized protein {ECO:0000313|Ensembl:ENSAPLP00000002321} OS=Anas platyrhynchos (Domestic duck) PE=4 SV=1	PREDICTED: ephrin type-A receptor 1 isoform X1 [Anas platyrhynchos]
EVM0000266.1	EPHB3	Molecular Function: ephrin receptor activity (GO:0005003);; Molecular Function: ATP binding (GO:0005524);; Cellular Component: integral component of plasma membrane (GO:0005887);; Biological Process: axon guidance (GO:0007411);; Biological Process: axonal fasciculation (GO:0007413);; Biological Process: cell migration (GO:0016477);; Biological Process: regulation of cell-cell adhesion (GO:0022407…	K05112|0|mgp:100545335|K05112 Eph receptor B3 [EC:2.7.10.1] | (RefSeq) EPHB3; EPH receptor B3	Signal transduction mechanisms	Uncharacterized protein {ECO:0000313|Ensembl:ENSMGAP00000009495} (Fragment) OS=Meleagris gallopavo (Common turkey) PE=4 SV=1	PREDICTED: ephrin type-B receptor 3 isoform X2 [Meleagris gallopavo]
EVM0005316.1	EPHA4	--	K05106|0|mmu:13839|K05106 Eph receptor A5 [EC:2.7.10.1] | (RefSeq) Epha5, AI854630, AW125296, Cek7, Ehk1, Els1, Hek7, Rek7, bsk; Eph receptor A5	Signal transduction mechanisms	Uncharacterized protein {ECO:0000313|Ensembl:ENSMGAP00000019655} (Fragment) OS=Meleagris gallopavo (Common turkey) PE=4 SV=1	PREDICTED: ephrin type-A receptor 4 [Aptenodytes forsteri]
EVM0009625.1	EPHA8	Molecular Function: GPI-linked ephrin receptor activity (GO:0005004);; Molecular Function: ATP binding (GO:0005524);; Cellular Component: integral component of plasma membrane (GO:0005887);; Biological Process: substrate-dependent cell migration (GO:0006929);; Biological Process: axon guidance (GO:0007411);; Biological Process: neuron remodeling (GO:0016322);; Biological Process: regulation of ce…	K05109|0|mgp:100547083|K05109 Eph receptor A8 [EC:2.7.10.1] | (RefSeq) EPHA8; EPH receptor A8	Signal transduction mechanisms	Uncharacterized protein {ECO:0000313|Ensembl:ENSGALP00000007542} OS=Gallus gallus (Chicken) PE=4 SV=2	PREDICTED: LOW QUALITY PROTEIN: ephrin type-A receptor 8 [Gallus gallus]
EVM0006787.1	EPHA2	Biological Process: skeletal system development (GO:0001501);; Biological Process: vasculogenesis (GO:0001570);; Biological Process: osteoblast differentiation (GO:0001649);; Molecular Function: ephrin receptor activity (GO:0005003);; Molecular Function: ATP binding (GO:0005524);; Cellular Component: integral component of plasma membrane (GO:0005887);; Cellular Component: focal adhesion (GO:00059…	K05103|0|gga:771550|K05103 Eph receptor A2 [EC:2.7.10.1] | (RefSeq) EPHA2; EPH receptor A2	Signal transduction mechanisms	Uncharacterized protein {ECO:0000313|Ensembl:ENSGALP00000029850} OS=Gallus gallus (Chicken) PE=4 SV=2	PREDICTED: ephrin type-A receptor 2 isoform X1 [Gallus gallus]
EVM0002640.1	EPHB2	Biological Process: angiogenesis (GO:0001525);; Molecular Function: transmembrane-ephrin receptor activity (GO:0005005);; Molecular Function: signaling receptor binding (GO:0005102);; Molecular Function: ATP binding (GO:0005524);; Cellular Component: integral component of plasma membrane (GO:0005887);; Biological Process: axonal fasciculation (GO:0007413);; Biological Process: learning (GO:000761…	K05111|0|gga:396513|K05111 Eph receptor B2 [EC:2.7.10.1] | (RefSeq) EPHB2; EPH receptor B2	Signal transduction mechanisms	Uncharacterized protein {ECO:0000313|Ensembl:ENSAPLP00000015151} (Fragment) OS=Anas platyrhynchos (Domestic duck) PE=4 SV=1	ephrin type-B receptor 2 precursor [Gallus gallus]
EVM0001109.1	EPHB6	--	K05114|0|apla:101797708|K05114 Eph receptor B6 [EC:2.7.10.1] | (RefSeq) EPHB6; EPH receptor B6	Signal transduction mechanisms	Ephrin type-B receptor 5 {ECO:0000313|EMBL:EOB03603.1} (Fragment) OS=Anas platyrhynchos (Domestic duck) PE=4 SV=1	PREDICTED: ephrin type-B receptor 5-like [Anas platyrhynchos]
EVM0009096.1	EPHA3	--	K05104|0|apla:101792177|K05104 Eph receptor A3 [EC:2.7.10.1] | (RefSeq) EPHA3; EPH receptor A3	Signal transduction mechanisms	Ephrin type-A receptor 3 {ECO:0000313|EMBL:EOB02595.1} (Fragment) OS=Anas platyrhynchos (Domestic duck) PE=4 SV=1	Ephrin type-A receptor 3, partial [Anas platyrhynchos]
EVM0009057.1	--	Molecular Function: structural constituent of cytoskeleton (GO:0005200);; Cellular Component: intermediate filament (GO:0005882);;	--	--	Uncharacterized protein {ECO:0000313|Ensembl:ENSAPLP00000001730} (Fragment) OS=Anas platyrhynchos (Domestic duck) PE=4 SV=1	PREDICTED: feather keratin-like [Anas platyrhynchos]
EVM0005183.1	--	Molecular Function: structural constituent of cytoskeleton (GO:0005200);; Cellular Component: intermediate filament (GO:0005882);;	--	--	Uncharacterized protein {ECO:0000313|Ensembl:ENSGALP00000039993} OS=Gallus gallus (Chicken) PE=4 SV=2	PREDICTED: feather keratin-like [Anas platyrhynchos]
EVM0003325.1	--	--	K12322|0|apla:101800833|K12322 guanylate cyclase 2F [EC:4.6.1.2] | (RefSeq) GUCY2F; guanylate cyclase 2F, retinal	Signal transduction mechanisms	Guanylate cyclase {ECO:0000256|RuleBase:RU003431} (Fragment) OS=Anas platyrhynchos (Domestic duck) PE=3 SV=1	PREDICTED: retinal guanylyl cyclase 2-like [Anas platyrhynchos]
EVM0006191.1	--	--	K12321|0|fpg:101916520|K12321 guanylate cyclase 2D/E [EC:4.6.1.2] | (RefSeq) retinal guanylyl cyclase 1-like	Signal transduction mechanisms	Guanylate cyclase {ECO:0000256|RuleBase:RU003431} (Fragment) OS=Gallus gallus (Chicken) PE=2 SV=1	photoreceptor guanylate cyclase 1, partial [Gallus gallus]
EVM0005478.1	--	Molecular Function: guanylate cyclase activity (GO:0004383);; Molecular Function: protein kinase activity (GO:0004672);; Molecular Function: ATP binding (GO:0005524);; Biological Process: cGMP biosynthetic process (GO:0006182);; Biological Process: protein phosphorylation (GO:0006468);; Biological Process: intracellular signal transduction (GO:0035556);;	K12321|0|pss:102451086|K12321 guanylate cyclase 2D/E [EC:4.6.1.2] | (RefSeq) GUCY2D; guanylate cyclase 2D, retinal	Signal transduction mechanisms	Guanylate cyclase {ECO:0000256|RuleBase:RU003431} (Fragment) OS=Gallus gallus (Chicken) PE=2 SV=1	photoreceptor guanylate cyclase 1, partial [Gallus gallus]
EVM0017291.1	HCN2	--	K04957|0|gga:427478|K04957 hyperpolarization activated cyclic nucleotide-gated potassium channel 4 | (RefSeq) HCN4; hyperpolarization activated cyclic nucleotide gated potassium channel 4	--	Uncharacterized protein {ECO:0000313|Ensembl:ENSGALP00000002705} OS=Gallus gallus (Chicken) PE=4 SV=2	PREDICTED: potassium/sodium hyperpolarization-activated cyclic nucleotide-gated channel 4 [Charadrius vociferus]
EVM0007963.1	--	--	K04956|0|fpg:101922020|K04956 hyperpolarization activated cyclic nucleotide-gated potassium channel 3 | (RefSeq) HCN3; hyperpolarization activated cyclic nucleotide gated potassium channel 3	--	Potassium/sodium hyperpolarization-activated cyclic nucleotide-gated channel 4 {ECO:0000313|EMBL:EMP27997.1} OS=Chelonia mydas (Green sea-turtle) PE=4 SV=1	PREDICTED: potassium/sodium hyperpolarization-activated cyclic nucleotide-gated channel 3 [Nipponia nippon]
EVM0013354.1	HCN2	Molecular Function: transporter activity (GO:0005215);; Cellular Component: plasma membrane (GO:0005886);; Cellular Component: integral component of membrane (GO:0016021);; Biological Process: regulation of membrane potential (GO:0042391);; Biological Process: transmembrane transport (GO:0055085);;	K04955|0|mgp:100540153|K04955 hyperpolarization activated cyclic nucleotide-gated potassium channel 2 | (RefSeq) HCN2; hyperpolarization activated cyclic nucleotide gated potassium channel 2	--	Uncharacterized protein {ECO:0000313|Ensembl:ENSMGAP00000002858} (Fragment) OS=Meleagris gallopavo (Common turkey) PE=4 SV=2	PREDICTED: potassium/sodium hyperpolarization-activated cyclic nucleotide-gated channel 2, partial [Haliaeetus leucocephalus]
EVM0006509.1	HCN1	Molecular Function: voltage-gated potassium channel activity (GO:0005249);; Biological Process: potassium ion transport (GO:0006813);; Cellular Component: integral component of membrane (GO:0016021);; Cellular Component: axon (GO:0030424);; Cellular Component: dendrite (GO:0030425);; Biological Process: apical protein localization (GO:0045176);; Biological Process: retinal cone cell development (…	K04954|0|phi:102106768|K04954 hyperpolarization activated cyclic nucleotide-gated potassium channel 1 | (RefSeq) HCN1; hyperpolarization activated cyclic nucleotide gated potassium channel 1	--	Uncharacterized protein {ECO:0000313|Ensembl:ENSGALP00000023952} OS=Gallus gallus (Chicken) PE=4 SV=2	PREDICTED: LOW QUALITY PROTEIN: potassium/sodium hyperpolarization-activated cyclic nucleotide-gated channel 1 [Melopsittacus undulatus]
EVM0000363.1	HCN1	--	K04954|0|gga:431590|K04954 hyperpolarization activated cyclic nucleotide-gated potassium channel 1 | (RefSeq) HCN1; hyperpolarization activated cyclic nucleotide gated potassium channel 1	--	Uncharacterized protein {ECO:0000313|Ensembl:ENSGALP00000023952} OS=Gallus gallus (Chicken) PE=4 SV=2	PREDICTED: potassium/sodium hyperpolarization-activated cyclic nucleotide-gated channel 1 [Gallus gallus]
EVM0014314.1	PATL1	Biological Process: deadenylation-dependent decapping of nuclear-transcribed mRNA (GO:0000290);; Cellular Component: P-body (GO:0000932);; Molecular Function: poly(U) RNA binding (GO:0008266);; Cellular Component: CCR4-NOT complex (GO:0030014);; Biological Process: cytoplasmic mRNA processing body assembly (GO:0033962);; Molecular Function: poly(G) binding (GO:0034046);; Cellular Component: intra…	K12617|0|gga:426566|K12617 DNA topoisomerase 2-associated protein PAT1 | (RefSeq) PATL1, Pat1b, hPat1b; PAT1 homolog 1, processing body mRNA decay factor	Function unknown	Uncharacterized protein {ECO:0000313|Ensembl:ENSMGAP00000003122} (Fragment) OS=Meleagris gallopavo (Common turkey) PE=4 SV=1	PREDICTED: protein PAT1 homolog 1 [Gallus gallus]
EVM0010753.1	PATL1	Biological Process: deadenylation-dependent decapping of nuclear-transcribed mRNA (GO:0000290);; Cellular Component: P-body (GO:0000932);; Molecular Function: poly(U) RNA binding (GO:0008266);; Cellular Component: CCR4-NOT complex (GO:0030014);; Biological Process: cytoplasmic mRNA processing body assembly (GO:0033962);; Molecular Function: poly(G) binding (GO:0034046);; Cellular Component: intra…	K12617|0|fab:101817407|K12617 DNA topoisomerase 2-associated protein PAT1 | (RefSeq) PATL1; PAT1 homolog 1, processing body mRNA decay factor	Function unknown	Protein PAT1 1 {ECO:0000313|EMBL:KGL90389.1} (Fragment) OS=Charadrius vociferus (Killdeer) PE=4 SV=1	Protein PAT1 1, partial [Charadrius vociferus]
EVM0010306.1	TENM4	Biological Process: gastrulation with mouth forming second (GO:0001702);; Molecular Function: catalytic activity (GO:0003824);; Cellular Component: nucleus (GO:0005634);; Cellular Component: cytoplasm (GO:0005737);; Cellular Component: integral component of plasma membrane (GO:0005887);; Biological Process: signal transduction (GO:0007165);; Biological Process: metabolic process (GO:0008152);; Bi…	--	Function unknown	Teneurin-4 {ECO:0000313|EMBL:KGL90230.1} (Fragment) OS=Charadrius vociferus (Killdeer) PE=4 SV=1	PREDICTED: teneurin-4 [Charadrius vociferus]
EVM0009727.1	TENM2	--	--	Function unknown	Uncharacterized protein {ECO:0000313|Ensembl:ENSFALP00000010123} OS=Ficedula albicollis (Collared flycatcher) PE=4 SV=1	PREDICTED: teneurin-2 [Egretta garzetta]
EVM0011080.1	TENM4	--	--	Function unknown	Teneurin-4 {ECO:0000313|EMBL:EMP35002.1} OS=Chelonia mydas (Green sea-turtle) PE=4 SV=1	PREDICTED: LOW QUALITY PROTEIN: teneurin-4-like [Anas platyrhynchos]
EVM0014430.1	TENM1	--	--	Function unknown	Uncharacterized protein {ECO:0000313|Ensembl:ENSAPLP00000012337} OS=Anas platyrhynchos (Domestic duck) PE=4 SV=1	Teneurin-1, partial [Anas platyrhynchos]
EVM0006154.1	TENM3	Biological Process: signal transduction (GO:0007165);; Cellular Component: integral component of membrane (GO:0016021);;	--	Function unknown	Teneurin-3 {ECO:0000313|EMBL:KFW71831.1} (Fragment) OS=Pygoscelis adelie (Adelie penguin) PE=4 SV=1	PREDICTED: teneurin-3 [Anas platyrhynchos]
EVM0010464.1	TRPC6	Molecular Function: calcium channel activity (GO:0005262);; Cellular Component: integral component of membrane (GO:0016021);;	K04969|0|phi:102109392|K04969 transient receptor potential cation channel subfamily C member 6 | (RefSeq) TRPC6; transient receptor potential cation channel subfamily C member 6	--	Short transient receptor potential channel 6 {ECO:0000313|EMBL:EOB07963.1} (Fragment) OS=Anas platyrhynchos (Domestic duck) PE=4 SV=1	PREDICTED: short transient receptor potential channel 6 [Melopsittacus undulatus]
EVM0012913.1	TRPC7	Molecular Function: calcium channel activity (GO:0005262);; Cellular Component: integral component of membrane (GO:0016021);;	K04970|0|gga:427641|K04970 transient receptor potential cation channel subfamily C member 7 | (RefSeq) TRPC7; transient receptor potential cation channel subfamily C member 7	--	Uncharacterized protein {ECO:0000313|Ensembl:ENSAPLP00000002147} (Fragment) OS=Anas platyrhynchos (Domestic duck) PE=4 SV=1	PREDICTED: short transient receptor potential channel 7 isoform X3 [Gallus gallus]
EVM0015714.1	TRPC1	Molecular Function: store-operated calcium channel activity (GO:0015279);; Cellular Component: integral component of membrane (GO:0016021);; Cellular Component: basolateral plasma membrane (GO:0016323);; Cellular Component: sarcomere (GO:0030017);; Cellular Component: costamere (GO:0043034);; Cellular Component: protein-containing complex (GO:0043234);; Molecular Function: ion channel binding (GO…	K04964|0|gga:424776|K04964 transient receptor potential cation channel subfamily C member 1 | (RefSeq) TRPC1; transient receptor potential cation channel subfamily C member 1	--	Uncharacterized protein {ECO:0000313|Ensembl:ENSGALP00000004146} OS=Gallus gallus (Chicken) PE=2 SV=1	PREDICTED: short transient receptor potential channel 1 [Meleagris gallopavo]
EVM0012672.1	TRPC7	Molecular Function: calcium channel activity (GO:0005262);; Cellular Component: integral component of membrane (GO:0016021);;	K04970|0|mgp:100539776|K04970 transient receptor potential cation channel subfamily C member 7 | (RefSeq) TRPC7; short transient receptor potential channel 7	--	Uncharacterized protein {ECO:0000313|Ensembl:ENSAPLP00000002147} (Fragment) OS=Anas platyrhynchos (Domestic duck) PE=4 SV=1	Short transient receptor potential channel 7, partial [Pterocles gutturalis]
EVM0001107.1	TRPC4	--	K04967|0|apla:101798377|K04967 transient receptor potential cation channel subfamily C member 4 | (RefSeq) TRPC4; transient receptor potential cation channel subfamily C member 4	--	Uncharacterized protein {ECO:0000313|Ensembl:ENSAPLP00000005399} (Fragment) OS=Anas platyrhynchos (Domestic duck) PE=4 SV=1	PREDICTED: short transient receptor potential channel 4 [Anas platyrhynchos]
EVM0005012.1	TRPC5	--	K04968|0|apla:101795387|K04968 transient receptor potential cation channel subfamily C member 5 | (RefSeq) TRPC5; transient receptor potential cation channel subfamily C member 5	--	Short transient receptor potential channel 5 {ECO:0000313|EMBL:KFQ61993.1} OS=Pelecanus crispus (Dalmatian pelican) PE=4 SV=1	PREDICTED: short transient receptor potential channel 5 [Anas platyrhynchos]
EVM0004171.1	TRPC3	Molecular Function: calcium channel activity (GO:0005262);; Cellular Component: integral component of plasma membrane (GO:0005887);; Biological Process: positive regulation of calcium ion transport into cytosol (GO:0010524);; Biological Process: response to ATP (GO:0033198);; Biological Process: response to calcium ion (GO:0051592);; Molecular Function: inositol 1,4,5 trisphosphate binding (GO:00…	K04966|0|gga:374153|K04966 transient receptor potential cation channel subfamily C member 3 | (RefSeq) TRPC3; transient receptor potential cation channel subfamily C member 3	--	Uncharacterized protein {ECO:0000313|Ensembl:ENSGALP00000019344} OS=Gallus gallus (Chicken) PE=4 SV=2	short transient receptor potential channel 3 [Gallus gallus]
EVM0005245.1	--	Biological Process: cell cycle checkpoint (GO:0000075);; Cellular Component: kinetochore (GO:0000776);; Molecular Function: chromatin binding (GO:0003682);; Molecular Function: ATP binding (GO:0005524);; Cellular Component: nucleus (GO:0005634);; Cellular Component: cytoplasm (GO:0005737);; Biological Process: DNA repair (GO:0006281);; Biological Process: DNA recombination (GO:0006310);; Biologic…	K06636|0|pbi:103052274|K06636 structural maintenance of chromosome 1 | (RefSeq) SMC1A; structural maintenance of chromosomes 1A	Cell cycle control, cell division, chromosome partitioning	Structural maintenance of chromosomes protein {ECO:0000256|PIRNR:PIRNR005719} OS=Crotalus horridus (Timber rattlesnake) PE=2 SV=1	PREDICTED: structural maintenance of chromosomes protein 1A [Python bivittatus]
EVM0007286.1	SMC1B	--	K06636|0|apla:101804356|K06636 structural maintenance of chromosome 1 | (RefSeq) SMC1B; structural maintenance of chromosomes 1B	Cell cycle control, cell division, chromosome partitioning	Structural maintenance of chromosomes protein 1B {ECO:0000313|EMBL:EOB08282.1} (Fragment) OS=Anas platyrhynchos (Domestic duck) PE=4 SV=1	Structural maintenance of chromosomes protein 1B, partial [Anas platyrhynchos]
EVM0005353.1	--	Biological Process: cell cycle checkpoint (GO:0000075);; Cellular Component: kinetochore (GO:0000776);; Molecular Function: chromatin binding (GO:0003682);; Molecular Function: ATP binding (GO:0005524);; Cellular Component: nucleus (GO:0005634);; Cellular Component: cytoplasm (GO:0005737);; Biological Process: DNA repair (GO:0006281);; Biological Process: DNA recombination (GO:0006310);; Biologic…	K06636|0|phi:102109155|K06636 structural maintenance of chromosome 1 | (RefSeq) SMC1A; structural maintenance of chromosomes 1A	Cell cycle control, cell division, chromosome partitioning	Structural maintenance of chromosomes protein {ECO:0000256|PIRNR:PIRNR005719} OS=Crotalus horridus (Timber rattlesnake) PE=2 SV=1	PREDICTED: structural maintenance of chromosomes protein 1A [Pseudopodoces humilis]
EVM0010152.1	APEH	Molecular Function: serine-type endopeptidase activity (GO:0004252);; Biological Process: proteolysis (GO:0006508);;	K01303|0|fab:101815864|K01303 acylaminoacyl-peptidase [EC:3.4.19.1] | (RefSeq) APEH; acylamino-acid-releasing enzyme	Posttranslational modification, protein turnover, chaperones	Uncharacterized protein {ECO:0000313|Ensembl:ENSFALP00000009391} (Fragment) OS=Ficedula albicollis (Collared flycatcher) PE=4 SV=1	PREDICTED: protein bassoon [Corvus cornix cornix]
EVM0010139.1	--	--	K01303|0|fab:101810254|K01303 acylaminoacyl-peptidase [EC:3.4.19.1] | (RefSeq) acylamino-acid-releasing enzyme-like	Posttranslational modification, protein turnover, chaperones	Acylamino-acid-releasing enzyme {ECO:0000313|EMBL:KFP04838.1} (Fragment) OS=Calypte anna (Anna's hummingbird) PE=4 SV=1	Acylamino-acid-releasing enzyme, partial [Calypte anna]
EVM0013209.1	KCNH4	Molecular Function: phosphorelay sensor kinase activity (GO:0000155);; Biological Process: phosphorelay signal transduction system (GO:0000160);; Molecular Function: voltage-gated potassium channel activity (GO:0005249);; Biological Process: potassium ion transport (GO:0006813);; Cellular Component: integral component of membrane (GO:0016021);; Biological Process: signal transduction by protein p…	K04907|0|phi:102099910|K04907 potassium voltage-gated channel Eag-related subfamily H member 4 | (RefSeq) KCNH4; potassium voltage-gated channel subfamily H member 4	--	Uncharacterized protein {ECO:0000313|Ensembl:ENSGALP00000005296} OS=Gallus gallus (Chicken) PE=4 SV=2	PREDICTED: potassium voltage-gated channel subfamily H member 4 [Pseudopodoces humilis]
EVM0000172.1	KCNH2	Molecular Function: ion channel activity (GO:0005216);; Biological Process: ion transport (GO:0006811);; Cellular Component: membrane (GO:0016020);;	K04905|0|fch:102057188|K04905 potassium voltage-gated channel Eag-related subfamily H member 2 | (RefSeq) KCNH2; potassium voltage-gated channel subfamily H member 2	--	Uncharacterized protein {ECO:0000313|Ensembl:ENSLOCP00000010621} OS=Lepisosteus oculatus (Spotted gar) PE=4 SV=1	PREDICTED: potassium voltage-gated channel subfamily H member 2 [Haliaeetus leucocephalus]
EVM0017552.1	--	--	K04904|0|mgp:100541904|K04904 potassium voltage-gated channel Eag-related subfamily H member 1 | (RefSeq) KCNH1; potassium voltage-gated channel subfamily H member 1	Inorganic ion transport and metabolism	Potassium voltage-gated channel subfamily H member 1 {ECO:0000313|EMBL:KFR06188.1} (Fragment) OS=Nipponia nippon (Crested ibis) PE=4 SV=1	PREDICTED: potassium voltage-gated channel subfamily H member 1 [Tinamus guttatus]
EVM0013872.1	KCNH8	--	K04911|0|apla:101790256|K04911 potassium voltage-gated channel Eag-related subfamily H member 8 | (RefSeq) KCNH8; potassium voltage-gated channel subfamily H member 8	--	Potassium voltage-gated channel subfamily H member 8 {ECO:0000313|EMBL:EOA94014.1} (Fragment) OS=Anas platyrhynchos (Domestic duck) PE=4 SV=1	Potassium voltage-gated channel subfamily H member 8, partial [Anas platyrhynchos]
EVM0011261.1	KCNH7	Molecular Function: obsolete signal transducer activity (GO:0004871);; Molecular Function: voltage-gated potassium channel activity (GO:0005249);; Cellular Component: integral component of membrane (GO:0016021);;	K04910|0|apla:101800270|K04910 potassium voltage-gated channel Eag-related subfamily H member 7 | (RefSeq) KCNH7; potassium voltage-gated channel subfamily H member 7	--	Potassium voltage-gated channel subfamily H member 7 {ECO:0000313|EMBL:EOA96159.1} (Fragment) OS=Anas platyrhynchos (Domestic duck) PE=4 SV=1	PREDICTED: potassium voltage-gated channel subfamily H member 7 [Eurypyga helias]
EVM0013761.1	KCNH6	--	K04909|0|clv:102084195|K04909 potassium voltage-gated channel Eag-related subfamily H member 6 | (RefSeq) KCNH6; potassium voltage-gated channel subfamily H member 6	--	Uncharacterized protein {ECO:0000313|Ensembl:ENSGALP00000030828} OS=Gallus gallus (Chicken) PE=4 SV=2	PREDICTED: potassium voltage-gated channel subfamily H member 6 [Haliaeetus leucocephalus]
EVM0006469.1	--	--	K04904|0|apla:101798705|K04904 potassium voltage-gated channel Eag-related subfamily H member 1 | (RefSeq) KCNH1; potassium voltage-gated channel subfamily H member 1	Inorganic ion transport and metabolism	Uncharacterized protein {ECO:0000313|Ensembl:ENSAPLP00000007102} (Fragment) OS=Anas platyrhynchos (Domestic duck) PE=4 SV=1	Potassium voltage-gated channel subfamily H member 1, partial [Anas platyrhynchos]
EVM0007362.1	KCNH5	Molecular Function: phosphorelay sensor kinase activity (GO:0000155);; Molecular Function: voltage-gated potassium channel activity (GO:0005249);; Cellular Component: intracellular (GO:0005622);; Cellular Component: cell surface (GO:0009986);; Biological Process: regulation of G2/M transition of mitotic cell cycle (GO:0010389);; Cellular Component: integral component of membrane (GO:0016021);;	K04908|0|mgp:100543776|K04908 potassium voltage-gated channel Eag-related subfamily H member 5 | (RefSeq) KCNH5; potassium voltage-gated channel subfamily H member 5	Inorganic ion transport and metabolism	Uncharacterized protein {ECO:0000313|Ensembl:ENSMGAP00000014316} (Fragment) OS=Meleagris gallopavo (Common turkey) PE=4 SV=2	PREDICTED: potassium voltage-gated channel subfamily H member 5 [Acanthisitta chloris]
EVM0000573.1	--	--	K16882|0|apla:101796489|K16882 protein piccolo | (RefSeq) PCLO; piccolo presynaptic cytomatrix protein	--	Uncharacterized protein {ECO:0000313|Ensembl:ENSGALP00000039055} (Fragment) OS=Gallus gallus (Chicken) PE=4 SV=2	PREDICTED: protein piccolo [Anas platyrhynchos]
EVM0010559.1	BSN	Cellular Component: nucleus (GO:0005634);; Cellular Component: cytoplasm (GO:0005737);; Cellular Component: microtubule cytoskeleton (GO:0015630);; Cellular Component: dendrite (GO:0030425);; Cellular Component: neuron projection terminus (GO:0044306);; Molecular Function: metal ion binding (GO:0046872);; Cellular Component: presynaptic active zone (GO:0048786);;	--	--	Uncharacterized protein {ECO:0000313|Ensembl:ENSGALP00000035506} OS=Gallus gallus (Chicken) PE=4 SV=2	PREDICTED: protein bassoon isoform X5 [Gallus gallus]
EVM0015890.1	--	Molecular Function: calcium ion binding (GO:0005509);; Molecular Function: profilin binding (GO:0005522);; Molecular Function: calcium-dependent phospholipid binding (GO:0005544);; Biological Process: cytoskeleton organization (GO:0007010);; Cellular Component: cell junction (GO:0030054);; Cellular Component: synapse (GO:0045202);;	K16882|0|apla:101796489|K16882 protein piccolo | (RefSeq) PCLO; piccolo presynaptic cytomatrix protein	--	Protein piccolo {ECO:0000313|EMBL:EOB04361.1} OS=Anas platyrhynchos (Domestic duck) PE=4 SV=1	PREDICTED: protein piccolo [Anas platyrhynchos]
EVM0017175.1	BSN	Cellular Component: nucleus (GO:0005634);; Cellular Component: cytoplasm (GO:0005737);; Cellular Component: microtubule cytoskeleton (GO:0015630);; Cellular Component: dendrite (GO:0030425);; Cellular Component: neuron projection terminus (GO:0044306);; Molecular Function: metal ion binding (GO:0046872);; Cellular Component: presynaptic active zone (GO:0048786);;	--	--	Uncharacterized protein {ECO:0000313|Ensembl:ENSGALP00000035506} OS=Gallus gallus (Chicken) PE=4 SV=2	PREDICTED: LOW QUALITY PROTEIN: protein bassoon [Anas platyrhynchos]
EVM0011627.1	PDZRN3	Molecular Function: ubiquitin-protein transferase activity (GO:0004842);; Biological Process: neuromuscular junction development (GO:0007528);; Molecular Function: zinc ion binding (GO:0008270);; Biological Process: protein ubiquitination (GO:0016567);; Cellular Component: neuromuscular junction (GO:0031594);;	K15682|0|gga:416099|K15682 ligand of Numb protein X 3/4 [EC:2.3.2.27] | (RefSeq) PDZRN3; PDZ domain containing ring finger 3	Signal transduction mechanisms	Uncharacterized protein {ECO:0000313|Ensembl:ENSGALP00000012678} OS=Gallus gallus (Chicken) PE=4 SV=1	PREDICTED: E3 ubiquitin-protein ligase PDZRN3-like [Haliaeetus leucocephalus]
EVM0013717.1	PDZRN3	Molecular Function: ubiquitin-protein transferase activity (GO:0004842);; Biological Process: neuromuscular junction development (GO:0007528);; Molecular Function: zinc ion binding (GO:0008270);; Cellular Component: neuromuscular junction (GO:0031594);;	K15682|0|apla:101793172|K15682 ligand of Numb protein X 3/4 [EC:2.3.2.27] | (RefSeq) PDZRN3; PDZ domain containing ring finger 3	Function unknown	PDZ domain-containing RING finger protein 3 {ECO:0000313|EMBL:EOA96940.1} (Fragment) OS=Anas platyrhynchos (Domestic duck) PE=4 SV=1	PDZ domain-containing RING finger protein 3, partial [Anas platyrhynchos]
EVM0010865.1	PDZRN4	--	K15682|0|apla:101797117|K15682 ligand of Numb protein X 3/4 [EC:2.3.2.27] | (RefSeq) PDZRN4; PDZ domain containing ring finger 4	Function unknown	Uncharacterized protein {ECO:0000313|Ensembl:ENSAPLP00000011007} OS=Anas platyrhynchos (Domestic duck) PE=4 SV=1	PREDICTED: PDZ domain-containing RING finger protein 4 [Anas platyrhynchos]
EVM0006013.1	GTDC1	--	--	--	Glycosyltransferase-like domain-containing protein 1 {ECO:0000313|EMBL:KFQ94460.1} OS=Nipponia nippon (Crested ibis) PE=4 SV=1	PREDICTED: glycosyltransferase-like domain-containing protein 1 isoform X2 [Geospiza fortis]
EVM0012439.1	GTDC1	--	--	--	Uncharacterized protein {ECO:0000313|Ensembl:ENSAPLP00000007553} (Fragment) OS=Anas platyrhynchos (Domestic duck) PE=4 SV=1	PREDICTED: glycosyltransferase-like domain-containing protein 1 isoform X5 [Anas platyrhynchos]
EVM0011509.1	GLIS3	Molecular Function: nucleic acid binding (GO:0003676);; Molecular Function: metal ion binding (GO:0046872);;	K09232|7.26248e-99|apla:101803509|K09232 zinc finger protein GLIS1/3 | (RefSeq) GLIS3; GLIS family zinc finger 3	--	Uncharacterized protein {ECO:0000313|Ensembl:ENSAPLP00000014693} OS=Anas platyrhynchos (Domestic duck) PE=4 SV=1	PREDICTED: zinc finger protein GLIS3 [Anas platyrhynchos]
EVM0004595.1	GLIS3	--	K09232|0|apla:101803509|K09232 zinc finger protein GLIS1/3 | (RefSeq) GLIS3; GLIS family zinc finger 3	General function prediction only	Uncharacterized protein {ECO:0000313|Ensembl:ENSAPLP00000014693} OS=Anas platyrhynchos (Domestic duck) PE=4 SV=1	PREDICTED: zinc finger protein GLIS3 [Anas platyrhynchos]
EVM0006748.1	F-KER	Molecular Function: structural constituent of cytoskeleton (GO:0005200);; Cellular Component: intermediate filament (GO:0005882);;	--	--	Uncharacterized protein {ECO:0000313|Ensembl:ENSAPLP00000000347} OS=Anas platyrhynchos (Domestic duck) PE=4 SV=1	PREDICTED: feather beta keratin-like [Anas platyrhynchos]
EVM0001123.1	--	Molecular Function: structural constituent of cytoskeleton (GO:0005200);; Cellular Component: intermediate filament (GO:0005882);;	--	--	Uncharacterized protein {ECO:0000313|Ensembl:ENSAPLP00000000347} OS=Anas platyrhynchos (Domestic duck) PE=4 SV=1	PREDICTED: feather beta keratin-like [Anas platyrhynchos]
EVM0001938.1	F-KER	Molecular Function: structural constituent of cytoskeleton (GO:0005200);; Cellular Component: intermediate filament (GO:0005882);;	--	--	Uncharacterized protein {ECO:0000313|Ensembl:ENSAPLP00000001421} (Fragment) OS=Anas platyrhynchos (Domestic duck) PE=4 SV=1	PREDICTED: feather keratin 2-like [Anas platyrhynchos]
EVM0003538.1	F-KER	Molecular Function: structural constituent of cytoskeleton (GO:0005200);; Cellular Component: intermediate filament (GO:0005882);;	--	--	Uncharacterized protein {ECO:0000313|Ensembl:ENSAPLP00000000347} OS=Anas platyrhynchos (Domestic duck) PE=4 SV=1	PREDICTED: feather beta keratin-like [Anas platyrhynchos]
EVM0005896.1	F-KER	Molecular Function: structural constituent of cytoskeleton (GO:0005200);; Cellular Component: intermediate filament (GO:0005882);;	--	--	Uncharacterized protein {ECO:0000313|Ensembl:ENSAPLP00000000347} OS=Anas platyrhynchos (Domestic duck) PE=4 SV=1	PREDICTED: feather beta keratin-like [Anas platyrhynchos]
EVM0015245.1	F-KER	Molecular Function: structural constituent of cytoskeleton (GO:0005200);; Cellular Component: intermediate filament (GO:0005882);;	--	--	Uncharacterized protein {ECO:0000313|Ensembl:ENSAPLP00000000347} OS=Anas platyrhynchos (Domestic duck) PE=4 SV=1	PREDICTED: feather beta keratin-like [Anas platyrhynchos]
EVM0003160.1	F-KER	Molecular Function: structural constituent of cytoskeleton (GO:0005200);; Cellular Component: intermediate filament (GO:0005882);;	--	--	Uncharacterized protein {ECO:0000313|Ensembl:ENSAPLP00000000347} OS=Anas platyrhynchos (Domestic duck) PE=4 SV=1	PREDICTED: feather beta keratin-like [Anas platyrhynchos]
EVM0001406.1	--	--	--	General function prediction only	Protein eva-1 C {ECO:0000313|EMBL:KFV52497.1} (Fragment) OS=Tyto alba (Barn owl) PE=4 SV=1	PREDICTED: protein eva-1 homolog C-like, partial [Haliaeetus albicilla]
EVM0002266.1	--	--	--	--	Uncharacterized protein {ECO:0000313|Ensembl:ENSAPLP00000014385} (Fragment) OS=Anas platyrhynchos (Domestic duck) PE=4 SV=1	Protein eva-1 A, partial [Haliaeetus albicilla]
EVM0002105.1	--	Biological Process: cellular process (GO:0009987);;	K11265|0|gga:101752207|K11265 adenylate cyclase 10 [EC:4.6.1.1] | (RefSeq) ADCY10L6; adenylate cyclase type 10-like 6	--	Uncharacterized protein {ECO:0000313|Ensembl:ENSGALP00000042972} OS=Gallus gallus (Chicken) PE=4 SV=1	PREDICTED: adenylate cyclase type 10-like isoform X4 [Gallus gallus]
EVM0002921.1	--	Biological Process: cellular process (GO:0009987);;	--	--	Uncharacterized protein {ECO:0000313|Ensembl:ENSGALP00000040849} (Fragment) OS=Gallus gallus (Chicken) PE=4 SV=1	PREDICTED: adenylate cyclase type 10-like, partial [Meleagris gallopavo]
EVM0013166.1	--	--	K04257|3.25261e-170|gga:776607|K04257 olfactory receptor | (RefSeq) olfactory receptor 6M1-like	--	Olfactory receptor 49 {ECO:0000313|EMBL:KFR00777.1} (Fragment) OS=Opisthocomus hoazin (Hoatzin) PE=4 SV=1	PREDICTED: olfactory receptor 6M1-like [Gallus gallus]
EVM0005189.1	--	--	--	--	Olfactory receptor 49 {ECO:0000313|EMBL:KFR00777.1} (Fragment) OS=Opisthocomus hoazin (Hoatzin) PE=4 SV=1	PREDICTED: olfactory receptor 2AP1-like [Opisthocomus hoazin]
EVM0004007.1	--	--	--	--	Uncharacterized protein {ECO:0000313|Ensembl:ENSAPLP00000003243} OS=Anas platyrhynchos (Domestic duck) PE=4 SV=1	PREDICTED: claw keratin-like [Pygoscelis adeliae]
EVM0014152.1	--	--	--	--	Uncharacterized protein {ECO:0000313|Ensembl:ENSAPLP00000003243} OS=Anas platyrhynchos (Domestic duck) PE=4 SV=1	PREDICTED: claw keratin-like [Pygoscelis adeliae]
EVM0011904.1	--	--	--	--	Uncharacterized protein {ECO:0000313|Ensembl:ENSAPLP00000003243} OS=Anas platyrhynchos (Domestic duck) PE=4 SV=1	PREDICTED: claw keratin-like [Pygoscelis adeliae]
EVM0008284.1	--	Molecular Function: structural constituent of cytoskeleton (GO:0005200);; Cellular Component: intermediate filament (GO:0005882);;	--	--	Uncharacterized protein {ECO:0000313|Ensembl:ENSGALP00000040010} OS=Gallus gallus (Chicken) PE=4 SV=2	claw keratin-like [Gallus gallus]
EVM0015165.1	SLC4A7	--	K13858|0|gga:420658|K13858 solute carrier family 4 (sodium bicarbonate cotransporter), member 7 | (RefSeq) SLC4A7; solute carrier family 4 member 7	Inorganic ion transport and metabolism	Uncharacterized protein {ECO:0000313|Ensembl:ENSAPLP00000003897} (Fragment) OS=Anas platyrhynchos (Domestic duck) PE=4 SV=1	PREDICTED: sodium bicarbonate cotransporter 3 isoform X3 [Haliaeetus leucocephalus]
EVM0017531.1	SLC4A4	--	K13575|0|apla:101798600|K13575 solute carrier family 4 (sodium bicarbonate cotransporter), member 4 | (RefSeq) SLC4A4; solute carrier family 4 member 4	Inorganic ion transport and metabolism	Uncharacterized protein {ECO:0000313|Ensembl:ENSFALP00000008714} OS=Ficedula albicollis (Collared flycatcher) PE=4 SV=1	PREDICTED: electrogenic sodium bicarbonate cotransporter 1 isoform X3 [Anas platyrhynchos]
EVM0003731.1	SLC4A4	--	K13575|0|gga:422649|K13575 solute carrier family 4 (sodium bicarbonate cotransporter), member 4 | (RefSeq) SLC4A4; solute carrier family 4 member 4	Inorganic ion transport and metabolism	Electrogenic sodium bicarbonate cotransporter 1 {ECO:0000313|EMBL:EOB07008.1} (Fragment) OS=Anas platyrhynchos (Domestic duck) PE=4 SV=1	PREDICTED: electrogenic sodium bicarbonate cotransporter 1-like [Meleagris gallopavo]
EVM0004539.1	SLC4A10	--	K13861|0|apla:101798698|K13861 solute carrier family 4 (sodium bicarbonate transporter), member 10 | (RefSeq) SLC4A10; solute carrier family 4 member 10	Inorganic ion transport and metabolism	Uncharacterized protein {ECO:0000313|Ensembl:ENSGALP00000018095} (Fragment) OS=Gallus gallus (Chicken) PE=4 SV=2	PREDICTED: sodium-driven chloride bicarbonate exchanger isoform X2 [Haliaeetus leucocephalus]
EVM0010442.1	SLC4A1	Molecular Function: inorganic anion exchanger activity (GO:0005452);; Cellular Component: integral component of membrane (GO:0016021);;	K06573|0|clv:102096834|K06573 solute carrier family 4 (anion exchanger), member 1 | (RefSeq) SLC4A1; solute carrier family 4 member 1 (Diego blood group)	Inorganic ion transport and metabolism	Band 3 anion transport protein {ECO:0000313|EMBL:KFO97596.1} (Fragment) OS=Calypte anna (Anna's hummingbird) PE=4 SV=1	PREDICTED: band 3 anion transport protein [Nipponia nippon]
EVM0003823.1	SLC4A8	Molecular Function: inorganic anion exchanger activity (GO:0005452);; Cellular Component: integral component of membrane (GO:0016021);;	K13859|0|apla:101796269|K13859 solute carrier family 4 (sodium bicarbonate cotransporter), member 8 | (RefSeq) SLC4A8; solute carrier family 4 member 8	Inorganic ion transport and metabolism	Uncharacterized protein {ECO:0000313|Ensembl:ENSAPLP00000013848} (Fragment) OS=Anas platyrhynchos (Domestic duck) PE=4 SV=1	PREDICTED: electroneutral sodium bicarbonate exchanger 1 [Anas platyrhynchos]
EVM0004905.1	SLC4A3	Molecular Function: inorganic anion exchanger activity (GO:0005452);; Cellular Component: integral component of membrane (GO:0016021);;	K13856|0|apla:101796119|K13856 solute carrier family 4 (anion exchanger), member 3 | (RefSeq) SLC4A3; solute carrier family 4 member 3	Inorganic ion transport and metabolism	Uncharacterized protein {ECO:0000313|Ensembl:ENSGALP00000018280} OS=Gallus gallus (Chicken) PE=4 SV=2	PREDICTED: anion exchange protein 3 [Anas platyrhynchos]
EVM0005471.1	SLC4A5	--	K13857|0|apla:101794307|K13857 solute carrier family 4 (sodium bicarbonate cotransporter), member 5 | (RefSeq) SLC4A5; solute carrier family 4 member 5	Inorganic ion transport and metabolism	Uncharacterized protein {ECO:0000313|Ensembl:ENSAPLP00000006719} (Fragment) OS=Anas platyrhynchos (Domestic duck) PE=4 SV=1	PREDICTED: electrogenic sodium bicarbonate cotransporter 4 [Fulmarus glacialis]
EVM0004712.1	SLC4A9	--	K13575|0|apla:101800095|K13575 solute carrier family 4 (sodium bicarbonate cotransporter), member 4 | (RefSeq) SLC4A9; solute carrier family 4 member 9	Inorganic ion transport and metabolism	Uncharacterized protein {ECO:0000313|Ensembl:ENSAPLP00000015235} (Fragment) OS=Anas platyrhynchos (Domestic duck) PE=4 SV=1	PREDICTED: electrogenic sodium bicarbonate cotransporter 1-like [Anas platyrhynchos]
EVM0017422.1	SLC4A2	Molecular Function: inorganic anion exchanger activity (GO:0005452);; Biological Process: anion transport (GO:0006820);; Cellular Component: integral component of membrane (GO:0016021);; Biological Process: ion transmembrane transport (GO:0034220);;	K13855|0|fpg:101912308|K13855 solute carrier family 4 (anion exchanger), member 2 | (RefSeq) SLC4A2; solute carrier family 4 member 2	Inorganic ion transport and metabolism	Uncharacterized protein {ECO:0000313|Ensembl:ENSFALP00000013678} OS=Ficedula albicollis (Collared flycatcher) PE=4 SV=1	PREDICTED: anion exchange protein 2 [Falco peregrinus]
EVM0008332.1	PDE4D	Molecular Function: 3',5'-cyclic-nucleotide phosphodiesterase activity (GO:0004114);; Biological Process: signal transduction (GO:0007165);; Molecular Function: metal ion binding (GO:0046872);;	K13293|0|apla:101794939|K13293 cAMP-specific phosphodiesterase 4 [EC:3.1.4.53] | (RefSeq) PDE4D; phosphodiesterase 4D	Signal transduction mechanisms	Uncharacterized protein {ECO:0000313|Ensembl:ENSAPLP00000004990} OS=Anas platyrhynchos (Domestic duck) PE=4 SV=1	PREDICTED: cAMP-specific 3&apos;,5&apos;-cyclic phosphodiesterase 4D [Struthio camelus australis]
EVM0012109.1	PDE4B	--	K13293|0|asn:102380668|K13293 cAMP-specific phosphodiesterase 4 [EC:3.1.4.53] | (RefSeq) PDE4B; phosphodiesterase 4B	Signal transduction mechanisms	cAMP-specific 3',5'-cyclic phosphodiesterase 4B {ECO:0000313|EMBL:KFM07128.1} (Fragment) OS=Aptenodytes forsteri (Emperor penguin) PE=4 SV=1	PREDICTED: cAMP-specific 3&apos;,5&apos;-cyclic phosphodiesterase 4B [Aptenodytes forsteri]
EVM0003604.1	--	--	K13293|0|pbi:103057336|K13293 cAMP-specific phosphodiesterase 4 [EC:3.1.4.53] | (RefSeq) PDE4A; phosphodiesterase 4A	Signal transduction mechanisms	cAMP-specific 3',5'-cyclic phosphodiesterase 4B {ECO:0000313|EMBL:ETE73923.1} (Fragment) OS=Ophiophagus hannah (King cobra) PE=4 SV=1	PREDICTED: cAMP-specific 3&apos;,5&apos;-cyclic phosphodiesterase 4D-like [Python bivittatus]
EVM0007718.1	--	Molecular Function: 3',5'-cyclic-nucleotide phosphodiesterase activity (GO:0004114);; Biological Process: signal transduction (GO:0007165);; Biological Process: metabolic process (GO:0008152);; Molecular Function: metal ion binding (GO:0046872);;	K13293|0|phi:102113026|K13293 cAMP-specific phosphodiesterase 4 [EC:3.1.4.53] | (RefSeq) PDE4C; phosphodiesterase 4C	Signal transduction mechanisms	Uncharacterized protein {ECO:0000313|Ensembl:ENSFALP00000001391} OS=Ficedula albicollis (Collared flycatcher) PE=4 SV=1	PREDICTED: cAMP-specific 3&apos;,5&apos;-cyclic phosphodiesterase 4D-like [Pseudopodoces humilis]
EVM0004062.1	--	--	--	--	Uncharacterized protein {ECO:0000313|Ensembl:ENSMGAP00000019438} OS=Meleagris gallopavo (Common turkey) PE=4 SV=1	PREDICTED: scale keratin-like [Meleagris gallopavo]
EVM0016814.1	--	--	--	--	Uncharacterized protein {ECO:0000313|Ensembl:ENSMGAP00000019438} OS=Meleagris gallopavo (Common turkey) PE=4 SV=1	PREDICTED: scale keratin-like [Meleagris gallopavo]
EVM0002687.1	--	--	K19865|0|apla:101797521|K19865 fibrocystin | (RefSeq) PKHD1; polycystic kidney and hepatic disease 1 (autosomal recessive)	--	Uncharacterized protein {ECO:0000313|Ensembl:ENSAPLP00000013258} (Fragment) OS=Anas platyrhynchos (Domestic duck) PE=4 SV=1	PREDICTED: fibrocystin [Anas platyrhynchos]
EVM0015557.1	--	--	K19865|0|apla:101797521|K19865 fibrocystin | (RefSeq) PKHD1; polycystic kidney and hepatic disease 1 (autosomal recessive)	--	Uncharacterized protein {ECO:0000313|Ensembl:ENSAPLP00000013258} (Fragment) OS=Anas platyrhynchos (Domestic duck) PE=4 SV=1	PREDICTED: fibrocystin [Haliaeetus leucocephalus]
EVM0005799.1	ASB14	--	K10336|0|fpg:101915478|K10336 ankyrin repeat and SOCS box protein 14 | (RefSeq) ASB14; ankyrin repeat and SOCS box containing 14	General function prediction only	Uncharacterized protein {ECO:0000313|Ensembl:ENSGALP00000008868} OS=Gallus gallus (Chicken) PE=4 SV=2	PREDICTED: ankyrin repeat and SOCS box protein 14 [Pelecanus crispus]
EVM0000009.1	ASB14	--	K10336|0|fch:102055057|K10336 ankyrin repeat and SOCS box protein 14 | (RefSeq) ASB14; ankyrin repeat and SOCS box containing 14	General function prediction only	Uncharacterized protein {ECO:0000313|Ensembl:ENSGALP00000008868} OS=Gallus gallus (Chicken) PE=4 SV=2	PREDICTED: ankyrin repeat and SOCS box protein 14 isoform X1 [Pygoscelis adeliae]
EVM0005322.1	ASB15	--	K10337|0|apla:101798907|K10337 ankyrin repeat and SOCS box protein 15 | (RefSeq) ASB15; ankyrin repeat and SOCS box containing 15	General function prediction only	Uncharacterized protein {ECO:0000313|Ensembl:ENSAPLP00000014668} (Fragment) OS=Anas platyrhynchos (Domestic duck) PE=4 SV=1	PREDICTED: ankyrin repeat and SOCS box protein 15 [Anas platyrhynchos]
EVM0016125.1	--	Molecular Function: GTPase activity (GO:0003924);; Molecular Function: structural constituent of cytoskeleton (GO:0005200);; Molecular Function: GTP binding (GO:0005525);; Cellular Component: cytoplasm (GO:0005737);; Cellular Component: microtubule (GO:0005874);; Biological Process: microtubule-based process (GO:0007017);; Biological Process: protein polymerization (GO:0051258);;	K07374|0|fpg:101914857|K07374 tubulin alpha | (RefSeq) tubulin alpha-4 chain	Cytoskeleton	Uncharacterized protein {ECO:0000313|Ensembl:ENSAPLP00000007378} (Fragment) OS=Anas platyrhynchos (Domestic duck) PE=3 SV=1	Tubulin alpha-8 chain, partial [Anas platyrhynchos]
EVM0005533.1	--	Molecular Function: GTPase activity (GO:0003924);; Molecular Function: structural constituent of cytoskeleton (GO:0005200);; Molecular Function: GTP binding (GO:0005525);; Cellular Component: cytoplasm (GO:0005737);; Cellular Component: microtubule (GO:0005874);; Biological Process: microtubule-based process (GO:0007017);; Biological Process: protein polymerization (GO:0051258);;	K07374|0|apla:101804425|K07374 tubulin alpha | (RefSeq) tubulin alpha-2 chain	Cytoskeleton	Uncharacterized protein {ECO:0000313|Ensembl:ENSAPLP00000007515} (Fragment) OS=Anas platyrhynchos (Domestic duck) PE=3 SV=1	PREDICTED: tubulin alpha-2 chain-like [Anas platyrhynchos]
EVM0011382.1	TUBA1A	Biological Process: microtubule cytoskeleton organization (GO:0000226);; Molecular Function: GTPase activity (GO:0003924);; Molecular Function: structural constituent of cytoskeleton (GO:0005200);; Molecular Function: protein binding (GO:0005515);; Molecular Function: GTP binding (GO:0005525);; Cellular Component: cytoplasmic microtubule (GO:0005881);; Biological Process: obsolete GTP catabolic p…	K07374|0|ssc:100135051|K07374 tubulin alpha | (RefSeq) TUBA1A; tubulin alpha 1a	Cytoskeleton	Uncharacterized protein {ECO:0000313|Ensembl:ENSMGAP00000011858} (Fragment) OS=Meleagris gallopavo (Common turkey) PE=3 SV=2	PREDICTED: tubulin alpha-1A chain-like [Ficedula albicollis]
EVM0002996.1	TUBA3E	Molecular Function: GTPase activity (GO:0003924);; Molecular Function: structural constituent of cytoskeleton (GO:0005200);; Molecular Function: GTP binding (GO:0005525);; Cellular Component: cytoplasm (GO:0005737);; Cellular Component: microtubule (GO:0005874);; Biological Process: obsolete GTP catabolic process (GO:0006184);; Biological Process: microtubule-based process (GO:0007017);; Biologic…	K07374|0|apla:101797289|K07374 tubulin alpha | (RefSeq) TUBA1C; tubulin alpha-8 chain	Cytoskeleton	Uncharacterized protein {ECO:0000313|Ensembl:ENSAPLP00000007273} (Fragment) OS=Anas platyrhynchos (Domestic duck) PE=3 SV=1	PREDICTED: tubulin alpha-1C chain-like isoform X1 [Anas platyrhynchos]
EVM0008711.1	--	Biological Process: microtubule cytoskeleton organization (GO:0000226);; Molecular Function: GTPase activity (GO:0003924);; Molecular Function: structural constituent of cytoskeleton (GO:0005200);; Molecular Function: protein binding (GO:0005515);; Molecular Function: GTP binding (GO:0005525);; Cellular Component: cytoplasmic microtubule (GO:0005881);; Biological Process: obsolete GTP catabolic p…	K07374|0|apla:101795602|K07374 tubulin alpha | (RefSeq) tubulin alpha-3 chain	Cytoskeleton	Tubulin alpha-3 chain {ECO:0000313|EMBL:EMC81649.1} (Fragment) OS=Columba livia (Domestic pigeon) PE=3 SV=1	PREDICTED: tubulin alpha-3 chain-like [Anas platyrhynchos]
EVM0006693.1	TUBAL3	--	K07374|0|gga:416694|K07374 tubulin alpha | (RefSeq) TUBAL3, TUBA1A, TUBA3, TUBA3C; tubulin alpha like 3	Cytoskeleton	Tubulin alpha-1C chain {ECO:0000313|EMBL:KFV83605.1} (Fragment) OS=Struthio camelus australis PE=4 SV=1	PREDICTED: tubulin alpha chain-like 3 isoform X1 [Struthio camelus australis]
EVM0000592.1	TUBA1A	Biological Process: microtubule cytoskeleton organization (GO:0000226);; Molecular Function: GTPase activity (GO:0003924);; Molecular Function: structural constituent of cytoskeleton (GO:0005200);; Molecular Function: protein binding (GO:0005515);; Molecular Function: GTP binding (GO:0005525);; Cellular Component: cytoplasmic microtubule (GO:0005881);; Biological Process: obsolete GTP catabolic p…	K07374|0|ssc:100135051|K07374 tubulin alpha | (RefSeq) TUBA1A; tubulin alpha 1a	Cytoskeleton	Tubulin alpha-1A chain {ECO:0000313|EMBL:EMC84439.1} (Fragment) OS=Columba livia (Domestic pigeon) PE=3 SV=1	PREDICTED: tubulin alpha-1A chain isoform X3 [Pseudopodoces humilis]
EVM0014599.1	TUBA1B	Biological Process: microtubule cytoskeleton organization (GO:0000226);; Molecular Function: GTPase activity (GO:0003924);; Molecular Function: structural constituent of cytoskeleton (GO:0005200);; Molecular Function: protein binding (GO:0005515);; Molecular Function: GTP binding (GO:0005525);; Cellular Component: cytoplasmic microtubule (GO:0005881);; Biological Process: obsolete GTP catabolic p…	K07374|0|lve:103080842|K07374 tubulin alpha | (RefSeq) TUBA1B; tubulin alpha 1b	Cytoskeleton	Tubulin alpha-1B chain {ECO:0000313|EMBL:JAB53062.1} OS=Micrurus fulvius (Eastern coral snake) PE=2 SV=1	PREDICTED: tubulin alpha-1B chain [Serinus canaria]
EVM0001263.1	GLB1L	--	--	Cytoskeleton	Uncharacterized protein {ECO:0000313|Ensembl:ENSFALP00000004415} OS=Ficedula albicollis (Collared flycatcher) PE=3 SV=1	PREDICTED: beta-galactosidase-1-like protein [Mesitornis unicolor]
EVM0012086.1	MAST3	Molecular Function: magnesium ion binding (GO:0000287);; Molecular Function: protein serine/threonine kinase activity (GO:0004674);; Molecular Function: ATP binding (GO:0005524);; Biological Process: protein phosphorylation (GO:0006468);;	K08789|0|gga:420130|K08789 microtubule-associated serine/threonine kinase [EC:2.7.11.1] | (RefSeq) MAST3; microtubule associated serine/threonine kinase 3	--	Uncharacterized protein {ECO:0000313|Ensembl:ENSGALP00000005525} OS=Gallus gallus (Chicken) PE=4 SV=2	PREDICTED: microtubule-associated serine/threonine-protein kinase 3 isoform X4 [Gallus gallus]
EVM0009350.1	MAST4	Molecular Function: magnesium ion binding (GO:0000287);; Molecular Function: protein serine/threonine kinase activity (GO:0004674);; Molecular Function: ATP binding (GO:0005524);;	K08789|0|apla:101799089|K08789 microtubule-associated serine/threonine kinase [EC:2.7.11.1] | (RefSeq) MAST4; microtubule associated serine/threonine kinase family member 4	--	Uncharacterized protein {ECO:0000313|Ensembl:ENSAPLP00000003540} (Fragment) OS=Anas platyrhynchos (Domestic duck) PE=4 SV=1	PREDICTED: LOW QUALITY PROTEIN: microtubule-associated serine/threonine-protein kinase 4 [Anas platyrhynchos]
EVM0003967.1	--	--	K08789|0|apla:101794780|K08789 microtubule-associated serine/threonine kinase [EC:2.7.11.1] | (RefSeq) MAST2; microtubule associated serine/threonine kinase 2	--	Uncharacterized protein {ECO:0000313|Ensembl:ENSAPLP00000005846} (Fragment) OS=Anas platyrhynchos (Domestic duck) PE=4 SV=1	PREDICTED: microtubule-associated serine/threonine-protein kinase 2 isoform X3 [Anas platyrhynchos]
EVM0013870.1	MAST1	--	--	--	Uncharacterized protein {ECO:0000313|Ensembl:ENSACAP00000008928} OS=Anolis carolinensis (Green anole) PE=4 SV=2	PREDICTED: microtubule-associated serine/threonine-protein kinase 1 [Alligator mississippiensis]
EVM0015615.1	--	--	K17529|5.15768e-77|phi:102111826|K17529 uncharacterized serine/threonine-protein kinase SgK494 [EC:2.7.11.1] | (RefSeq) putative serine/threonine-protein kinase F31E3.2	Signal transduction mechanisms	Uncharacterized protein {ECO:0000313|Ensembl:ENSFALP00000006703} (Fragment) OS=Ficedula albicollis (Collared flycatcher) PE=4 SV=1	PREDICTED: uncharacterized serine/threonine-protein kinase SgK494-like, partial [Zonotrichia albicollis]
EVM0016629.1	--	--	K17529|4.17844e-89|fpg:101916438|K17529 uncharacterized serine/threonine-protein kinase SgK494 [EC:2.7.11.1] | (RefSeq) uncharacterized serine/threonine-protein kinase SgK494	Signal transduction mechanisms	Uncharacterized protein {ECO:0000313|EMBL:EMP37806.1} OS=Chelonia mydas (Green sea-turtle) PE=4 SV=1	PREDICTED: uncharacterized serine/threonine-protein kinase SgK494, partial [Calypte anna]
EVM0015035.1	--	--	--	Signal transduction mechanisms	Fibropellin-1 {ECO:0000313|EMBL:KFW10140.1} (Fragment) OS=Fulmarus glacialis (Northern fulmar) PE=4 SV=1	PREDICTED: protein eyes shut homolog [Struthio camelus australis]
EVM0001042.1	--	Biological Process: neural plate development (GO:0001840);; Biological Process: liver development (GO:0001889);; Biological Process: Notch signaling pathway (GO:0007219);; Biological Process: rhombomere boundary formation (GO:0021654);; Biological Process: somatic stem cell population maintenance (GO:0035019);; Biological Process: regulation of receptor-mediated endocytosis (GO:0048259);; Biologi…	--	Signal transduction mechanisms	Uncharacterized protein {ECO:0000313|Ensembl:ENSACAP00000016977} OS=Anolis carolinensis (Green anole) PE=4 SV=2	PREDICTED: neurogenic locus notch protein homolog, partial [Alligator mississippiensis]
EVM0009572.1	--	--	--	Signal transduction mechanisms	Uncharacterized protein {ECO:0000313|Ensembl:ENSAPLP00000002439} OS=Anas platyrhynchos (Domestic duck) PE=4 SV=1	PREDICTED: protein eyes shut homolog, partial [Anas platyrhynchos]
EVM0012517.1	NOTCH2	Molecular Function: calcium ion binding (GO:0005509);; Biological Process: Notch signaling pathway (GO:0007219);; Biological Process: multicellular organism development (GO:0007275);; Cellular Component: integral component of membrane (GO:0016021);; Biological Process: cell differentiation (GO:0030154);; Biological Process: regulation of developmental process (GO:0050793);;	K20994|0|apla:101800396|K20994 Notch 2 | (RefSeq) NOTCH2; notch 2	Signal transduction mechanisms	Uncharacterized protein {ECO:0000313|Ensembl:ENSAPLP00000015835} (Fragment) OS=Anas platyrhynchos (Domestic duck) PE=4 SV=1	PREDICTED: neurogenic locus notch homolog protein 2-like [Anas platyrhynchos]
EVM0003033.1	NOTCH1	--	K02599|0|gga:395655|K02599 Notch 1 | (RefSeq) NOTCH1; notch 1	Signal transduction mechanisms	Uncharacterized protein {ECO:0000313|Ensembl:ENSGALP00000003746} (Fragment) OS=Gallus gallus (Chicken) PE=4 SV=2	PREDICTED: neurogenic locus notch homolog protein 1 [Aptenodytes forsteri]
EVM0009623.1	--	--	--	Signal transduction mechanisms	Uncharacterized protein {ECO:0000313|Ensembl:ENSAPLP00000006312} (Fragment) OS=Anas platyrhynchos (Domestic duck) PE=4 SV=1	PREDICTED: protein eyes shut homolog [Gallus gallus]
EVM0012354.1	--	Molecular Function: transcription coactivator activity (GO:0003713);; Molecular Function: protein binding (GO:0005515);; Cellular Component: nucleus (GO:0005634);; Cellular Component: cytosol (GO:0005829);; Biological Process: metamorphosis (GO:0007552);; Biological Process: neurogenesis (GO:0022008);; Biological Process: regulation of histone modification (GO:0031056);; Biological Process: pepti…	K11434|0|acs:100554121|K11434 type I protein arginine methyltransferase [EC:2.1.1.319] | (RefSeq) prmt1; protein arginine methyltransferase 1	--	Uncharacterized protein {ECO:0000313|Ensembl:ENSACAP00000004792} OS=Anolis carolinensis (Green anole) PE=4 SV=2	PREDICTED: protein arginine N-methyltransferase 1 [Anolis carolinensis]
EVM0011089.1	PRMT8	--	K11439|0|apla:101797694|K11439 type I protein arginine methyltransferase [EC:2.1.1.319] | (RefSeq) PRMT8; protein arginine methyltransferase 8	--	Protein arginine N-methyltransferase 8 {ECO:0000313|EMBL:EOB07091.1} (Fragment) OS=Anas platyrhynchos (Domestic duck) PE=4 SV=1	PREDICTED: protein arginine N-methyltransferase 8 isoform X1 [Anas platyrhynchos]
EVM0004245.1	CACNA2D2	--	K04859|0|mgp:100543169|K04859 voltage-dependent calcium channel alpha-2/delta-2 | (RefSeq) CACNA2D2; calcium voltage-gated channel auxiliary subunit alpha2delta 2	--	Uncharacterized protein {ECO:0000313|Ensembl:ENSGALP00000041968} OS=Gallus gallus (Chicken) PE=4 SV=1	PREDICTED: voltage-dependent calcium channel subunit alpha-2/delta-2 [Nipponia nippon]
EVM0005173.1	CACNA2D1	--	K04858|0|apla:101793350|K04858 voltage-dependent calcium channel alpha-2/delta-1 | (RefSeq) CACNA2D1; calcium voltage-gated channel auxiliary subunit alpha2delta 1	--	Voltage-dependent calcium channel subunit alpha-2/delta-1 {ECO:0000313|EMBL:KFV81794.1} (Fragment) OS=Struthio camelus australis PE=4 SV=1	PREDICTED: voltage-dependent calcium channel subunit alpha-2/delta-1 isoform X1 [Anas platyrhynchos]
EVM0001719.1	CACNA2D1	--	K04858|0|apla:101793350|K04858 voltage-dependent calcium channel alpha-2/delta-1 | (RefSeq) CACNA2D1; calcium voltage-gated channel auxiliary subunit alpha2delta 1	--	Uncharacterized protein {ECO:0000313|Ensembl:ENSMGAP00000005509} (Fragment) OS=Meleagris gallopavo (Common turkey) PE=4 SV=2	PREDICTED: voltage-dependent calcium channel subunit alpha-2/delta-1-like [Meleagris gallopavo]
EVM0001923.1	PPP1R14C	Molecular Function: protein serine/threonine phosphatase inhibitor activity (GO:0004865);; Cellular Component: cytoplasm (GO:0005737);; Biological Process: regulation of phosphorylation (GO:0042325);;	K17556|2.40165e-35|tgu:100220880|K17556 protein phosphatase 1 regulatory subunit 14C | (RefSeq) PPP1R14C; protein phosphatase 1 regulatory inhibitor subunit 14C	--	Uncharacterized protein {ECO:0000313|Ensembl:ENSGALP00000020204} OS=Gallus gallus (Chicken) PE=4 SV=2	PREDICTED: protein phosphatase 1 regulatory subunit 14C [Taeniopygia guttata]
EVM0010597.1	PPP1R14B	Cellular Component: cytoplasm (GO:0005737);; Biological Process: regulation of phosphorylation (GO:0042325);;	K17555|1.42431e-60|phi:102105220|K17555 protein phosphatase 1 regulatory subunit 14B | (RefSeq) PPP1R14B; protein phosphatase 1 regulatory inhibitor subunit 14B	--	Uncharacterized protein {ECO:0000313|Ensembl:ENSPSIP00000012976} (Fragment) OS=Pelodiscus sinensis (Chinese softshell turtle) PE=4 SV=1	PREDICTED: protein phosphatase 1 regulatory subunit 14B [Pseudopodoces humilis]
EVM0007660.1	SV2C	Cellular Component: synaptic vesicle (GO:0008021);; Cellular Component: integral component of membrane (GO:0016021);; Molecular Function: transmembrane transporter activity (GO:0022857);; Biological Process: transmembrane transport (GO:0055085);;	K06258|0|fpg:101916241|K06258 MFS transporter, VNT family, synaptic vesicle glycoprotein 2 | (RefSeq) SV2C; synaptic vesicle glycoprotein 2C	General function prediction only	Synaptic vesicle glycoprotein 2C {ECO:0000313|EMBL:KGL92679.1} OS=Charadrius vociferus (Killdeer) PE=4 SV=1	PREDICTED: LOW QUALITY PROTEIN: synaptic vesicle glycoprotein 2C [Meleagris gallopavo]
EVM0003500.1	SV2A	Cellular Component: integral component of membrane (GO:0016021);; Molecular Function: transmembrane transporter activity (GO:0022857);; Biological Process: transmembrane transport (GO:0055085);;	K06258|0|phi:102104066|K06258 MFS transporter, VNT family, synaptic vesicle glycoprotein 2 | (RefSeq) SV2A; synaptic vesicle glycoprotein 2A	General function prediction only	Synaptic vesicle glycoprotein 2A {ECO:0000313|EMBL:KGL78938.1} (Fragment) OS=Tinamus guttatus (White-throated tinamou) PE=4 SV=1	PREDICTED: synaptic vesicle glycoprotein 2A isoform X1 [Nipponia nippon]
EVM0005532.1	SV2B	Cellular Component: synaptic vesicle (GO:0008021);; Cellular Component: integral component of membrane (GO:0016021);; Molecular Function: transmembrane transporter activity (GO:0022857);; Biological Process: transmembrane transport (GO:0055085);;	K06258|0|apla:101792709|K06258 MFS transporter, VNT family, synaptic vesicle glycoprotein 2 | (RefSeq) synaptic vesicle glycoprotein 2B	General function prediction only	Uncharacterized protein {ECO:0000313|Ensembl:ENSAPLP00000014434} (Fragment) OS=Anas platyrhynchos (Domestic duck) PE=4 SV=1	PREDICTED: synaptic vesicle glycoprotein 2B-like [Anas platyrhynchos]
EVM0006334.1	NRXN1	Biological Process: angiogenesis (GO:0001525);; Biological Process: cell adhesion (GO:0007155);; Biological Process: neurotransmitter secretion (GO:0007269);; Cellular Component: integral component of membrane (GO:0016021);; Molecular Function: metal ion binding (GO:0046872);; Biological Process: positive regulation of synapse assembly (GO:0051965);; Biological Process: positive regulation of syn…	K07377|0|mcc:619185|K07377 neurexin | (RefSeq) NRXN1; neurexin 1	Signal transduction mechanisms	Neurexin-1 {ECO:0000313|Ensembl:ENSGALP00000014816} OS=Gallus gallus (Chicken) PE=4 SV=2	PREDICTED: neurexin-1-beta [Pygoscelis adeliae]
EVM0005524.1	--	Biological Process: multicellular organismal process (GO:0044707);; Biological Process: cellular process (GO:0044763);;	K07377|0|phi:102103769|K07377 neurexin | (RefSeq) NRXN2; neurexin 2	Signal transduction mechanisms	Uncharacterized protein {ECO:0000313|Ensembl:ENSPSIP00000003953} OS=Pelodiscus sinensis (Chinese softshell turtle) PE=4 SV=1	PREDICTED: neurexin-2 [Pseudopodoces humilis]
EVM0002112.1	NRXN1	Biological Process: angiogenesis (GO:0001525);; Biological Process: cell adhesion (GO:0007155);; Biological Process: neurotransmitter secretion (GO:0007269);; Cellular Component: integral component of membrane (GO:0016021);; Molecular Function: metal ion binding (GO:0046872);; Biological Process: positive regulation of synapse assembly (GO:0051965);; Biological Process: positive regulation of syn…	K07377|0|fch:102050457|K07377 neurexin | (RefSeq) NRXN1; neurexin 1	Signal transduction mechanisms	Neurexin-1-alpha {ECO:0000313|EMBL:EMP39999.1} OS=Chelonia mydas (Green sea-turtle) PE=4 SV=1	PREDICTED: neurexin-1-like [Meleagris gallopavo]
EVM0008944.1	--	--	K07377|0|acs:100553686|K07377 neurexin | (RefSeq) nrxn3; neurexin 3	Signal transduction mechanisms	Neurexin-3-alpha {ECO:0000313|EMBL:EOB05488.1} (Fragment) OS=Anas platyrhynchos (Domestic duck) PE=4 SV=1	PREDICTED: neurexin 3 isoform X2 [Haliaeetus leucocephalus]
EVM0008111.1	NRXN3	--	K07377|0|fch:102050626|K07377 neurexin | (RefSeq) NRXN3; neurexin 3	Signal transduction mechanisms	Neurexin-3 {ECO:0000313|EMBL:KFV04038.1} (Fragment) OS=Tauraco erythrolophus (Red-crested turaco) PE=4 SV=1	PREDICTED: neurexin 3 isoform X2 [Picoides pubescens]
EVM0006549.1	NRXN1	Biological Process: angiogenesis (GO:0001525);; Molecular Function: signaling receptor activity (GO:0004872);; Biological Process: cell adhesion (GO:0007155);; Biological Process: chemical synaptic transmission (GO:0007268);; Biological Process: synapse assembly (GO:0007416);; Cellular Component: integral component of membrane (GO:0016021);; Molecular Function: metal ion binding (GO:0046872);;	K07377|0|mgp:100547882|K07377 neurexin | (RefSeq) NRXN3; neurexin 3	Signal transduction mechanisms	Neurexin-3 {ECO:0000313|EMBL:KFV81679.1} (Fragment) OS=Struthio camelus australis PE=4 SV=1	PREDICTED: neurexin 3 isoform X3 [Calypte anna]
EVM0008408.1	PAX2	Biological Process: negative regulation of transcription by RNA polymerase II (GO:0000122);; Molecular Function: proximal promoter sequence-specific DNA binding (GO:0000987);; Biological Process: cell fate determination (GO:0001709);; Biological Process: neural tube closure (GO:0001843);; Biological Process: optic cup morphogenesis involved in camera-type eye development (GO:0002072);; Biological…	--	Transcription	Uncharacterized protein {ECO:0000313|Ensembl:ENSACAP00000010823} OS=Anolis carolinensis (Green anole) PE=4 SV=1	PREDICTED: paired box protein Pax-2-like isoform X1 [Alligator mississippiensis]
EVM0003034.1	PAX2	--	K15608|0|asn:102373102|K15608 paired box protein 2 | (RefSeq) PAX2; paired box 2	Transcription	Uncharacterized protein {ECO:0000313|Ensembl:ENSFALP00000007629} OS=Ficedula albicollis (Collared flycatcher) PE=4 SV=1	PREDICTED: paired box protein Pax-2-A isoform X2 [Ficedula albicollis]
EVM0005140.1	PAX5	Biological Process: regulation of transcription, DNA-templated (GO:0006355);; Biological Process: biological_process (GO:0044699);;	K09383|5.20777e-166|pss:102448566|K09383 paired box protein 5 | (RefSeq) PAX5; paired box 5	Transcription	Pax-5 protein {ECO:0000313|EMBL:BAA76951.1} OS=Gallus gallus (Chicken) PE=2 SV=1	PREDICTED: paired box protein Pax-5 isoform X3 [Manacus vitellinus]
EVM0006307.1	HAX1	--	K16220|5.06627e-79|phi:102100882|K16220 HCLS1-associated protein X-1 | (RefSeq) HAX1; HCLS1 associated protein X-1	--	Uncharacterized protein {ECO:0000313|Ensembl:ENSLACP00000014695} OS=Latimeria chalumnae (West Indian ocean coelacanth) PE=4 SV=1	PREDICTED: HCLS1-associated protein X-1 [Haliaeetus leucocephalus]
EVM0010816.1	HAX1	--	K16220|8.99872e-81|phi:102100882|K16220 HCLS1-associated protein X-1 | (RefSeq) HAX1; HCLS1 associated protein X-1	--	Uncharacterized protein {ECO:0000313|Ensembl:ENSLACP00000014695} OS=Latimeria chalumnae (West Indian ocean coelacanth) PE=4 SV=1	PREDICTED: HCLS1-associated protein X-1 [Manacus vitellinus]
EVM0001316.1	H3-4	Cellular Component: nucleosome (GO:0000786);; Molecular Function: DNA binding (GO:0003677);; Cellular Component: nucleus (GO:0005634);; Biological Process: nucleosome assembly (GO:0006334);; Molecular Function: protein heterodimerization activity (GO:0046982);;	K11253|1.94232e-93|xtr:100486113|K11253 histone H3 | (RefSeq) histone H3	Chromatin structure and dynamics	Histone H3 {ECO:0000256|RuleBase:RU004471} (Fragment) OS=Oryzias latipes (Medaka fish) PE=3 SV=1	PREDICTED: histone H3.2-like [Oryzias latipes]
EVM0010632.1	H3-4	Cellular Component: nucleosome (GO:0000786);; Molecular Function: DNA binding (GO:0003677);; Cellular Component: nucleus (GO:0005634);; Biological Process: nucleosome assembly (GO:0006334);; Molecular Function: protein heterodimerization activity (GO:0046982);;	K11253|1.94232e-93|xtr:100486113|K11253 histone H3 | (RefSeq) histone H3	Chromatin structure and dynamics	Histone H3 {ECO:0000256|RuleBase:RU004471} (Fragment) OS=Oryzias latipes (Medaka fish) PE=3 SV=1	PREDICTED: histone H3.2-like [Oryzias latipes]
EVM0002631.1	H3-4	Cellular Component: nucleosome (GO:0000786);; Molecular Function: DNA binding (GO:0003677);; Cellular Component: nucleus (GO:0005634);; Biological Process: nucleosome assembly (GO:0006334);; Molecular Function: protein heterodimerization activity (GO:0046982);;	K11253|1.94232e-93|xtr:100486113|K11253 histone H3 | (RefSeq) histone H3	Chromatin structure and dynamics	Histone H3 {ECO:0000256|RuleBase:RU004471} (Fragment) OS=Oryzias latipes (Medaka fish) PE=3 SV=1	PREDICTED: histone H3.2-like [Oryzias latipes]
EVM0005715.1	H3-4	Cellular Component: nucleosome (GO:0000786);; Molecular Function: DNA binding (GO:0003677);; Cellular Component: nucleus (GO:0005634);; Biological Process: nucleosome assembly (GO:0006334);; Molecular Function: protein heterodimerization activity (GO:0046982);;	K11253|1.94232e-93|xtr:100486113|K11253 histone H3 | (RefSeq) histone H3	Chromatin structure and dynamics	Histone H3 {ECO:0000256|RuleBase:RU004471} (Fragment) OS=Oryzias latipes (Medaka fish) PE=3 SV=1	PREDICTED: histone H3.2-like [Oryzias latipes]
EVM0013986.1	SEPHS2L	Molecular Function: selenide, water dikinase activity (GO:0004756);; Molecular Function: ATP binding (GO:0005524);; Biological Process: metabolic process (GO:0008152);;	K01008|0|tgu:100228638|K01008 selenide, water dikinase [EC:2.7.9.3] | (RefSeq) SEPHS1; selenophosphate synthetase 1	Signal transduction mechanisms	Selenide, water dikinase 1 {ECO:0000313|EMBL:KGL77003.1} (Fragment) OS=Tinamus guttatus (White-throated tinamou) PE=4 SV=1	PREDICTED: selenide, water dikinase 1 [Taeniopygia guttata]
EVM0015929.1	--	--	--	Signal transduction mechanisms	Uncharacterized protein {ECO:0000313|Ensembl:ENSACAP00000012413} OS=Anolis carolinensis (Green anole) PE=4 SV=2	PREDICTED: selenide, water dikinase 2-like isoform X1 [Alligator mississippiensis]
EVM0006489.1	GPR158	--	K08469|0|apla:101793697|K08469 G protein-coupled receptor 158 | (RefSeq) GPR158; probable G-protein coupled receptor 158	Function unknown	Uncharacterized protein {ECO:0000313|Ensembl:ENSAPLP00000005410} (Fragment) OS=Anas platyrhynchos (Domestic duck) PE=4 SV=1	PREDICTED: probable G-protein coupled receptor 158-like [Anas platyrhynchos]
EVM0005945.1	--	--	--	--	Uncharacterized protein {ECO:0000313|Ensembl:ENSACAP00000007243} (Fragment) OS=Anolis carolinensis (Green anole) PE=4 SV=1	PREDICTED: probable G-protein coupled receptor 179 [Nipponia nippon]
EVM0009040.1	--	--	--	--	Uncharacterized protein {ECO:0000313|Ensembl:ENSPSIP00000008148} (Fragment) OS=Pelodiscus sinensis (Chinese softshell turtle) PE=4 SV=1	PREDICTED: probable G-protein coupled receptor 179, partial [Charadrius vociferus]
EVM0009973.1	GPR158	Molecular Function: G protein-coupled receptor activity (GO:0004930);; Biological Process: regulation of G protein-coupled receptor signaling pathway (GO:0008277);; Cellular Component: integral component of membrane (GO:0016021);; Biological Process: protein localization to plasma membrane (GO:0072659);;	K08469|0|fpg:101917912|K08469 G protein-coupled receptor 158 | (RefSeq) GPR158; G protein-coupled receptor 158	--	Uncharacterized protein {ECO:0000313|Ensembl:ENSFALP00000007565} OS=Ficedula albicollis (Collared flycatcher) PE=4 SV=1	PREDICTED: probable G-protein coupled receptor 158 [Falco peregrinus]
EVM0005674.1	NPEPPS	Molecular Function: aminopeptidase activity (GO:0004177);; Biological Process: proteolysis (GO:0006508);; Molecular Function: metallopeptidase activity (GO:0008237);; Molecular Function: zinc ion binding (GO:0008270);;	K08776|0|amj:102560510|K08776 puromycin-sensitive aminopeptidase [EC:3.4.11.-] | (RefSeq) NPEPPS; aminopeptidase puromycin sensitive	--	Puromycin-sensitive aminopeptidase {ECO:0000313|EMBL:EOA98575.1} (Fragment) OS=Anas platyrhynchos (Domestic duck) PE=4 SV=1	PREDICTED: puromycin-sensitive aminopeptidase [Alligator mississippiensis]
EVM0001225.1	--	--	--	--	EF-hand calcium-binding domain-containing protein 12 {ECO:0000313|EMBL:KFW64155.1} (Fragment) OS=Pygoscelis adelie (Adelie penguin) PE=4 SV=1	PREDICTED: EF-hand calcium-binding domain-containing protein 12 [Pygoscelis adeliae]
EVM0010019.1	--	--	--	--	EF-hand calcium-binding domain-containing protein 12 {ECO:0000313|EMBL:KFW64155.1} (Fragment) OS=Pygoscelis adelie (Adelie penguin) PE=4 SV=1	PREDICTED: EF-hand calcium-binding domain-containing protein 12 [Pygoscelis adeliae]
EVM0016343.1	PCDH18	--	K16499|0|apla:101793447|K16499 protocadherin delta 2 | (RefSeq) PCDH18; protocadherin 18	Function unknown	Protocadherin-18 {ECO:0000313|EMBL:EOB08613.1} (Fragment) OS=Anas platyrhynchos (Domestic duck) PE=4 SV=1	PREDICTED: protocadherin-18 isoform X1 [Anas platyrhynchos]
EVM0002173.1	PCDHAC1	--	K16493|0|gga:497224|K16493 protocadherin alpha | (RefSeq) PCDHAC2, CNRC02, PCHD; protocadherin alpha subfamily C, 2	Function unknown	Cadherin-related neuronal receptor c02 {ECO:0000313|EMBL:AAS77412.1} OS=Gallus gallus (Chicken) PE=4 SV=1	protocadherin alpha-C2 precursor [Gallus gallus]
EVM0013044.1	--	--	K16493|0|gga:497212|K16493 protocadherin alpha | (RefSeq) PCDHA2, CNRv2; protocadherin alpha 2	Function unknown	Cadherin-related neuronal receptor 2 {ECO:0000313|EMBL:AAS77406.1} OS=Gallus gallus (Chicken) PE=4 SV=1	protocadherin alpha 2 precursor [Gallus gallus]
EVM0008889.1	--	--	--	Function unknown	Uncharacterized protein {ECO:0000313|Ensembl:ENSAPLP00000003458} (Fragment) OS=Anas platyrhynchos (Domestic duck) PE=4 SV=1	PREDICTED: LOW QUALITY PROTEIN: protocadherin gamma-A3-like [Picoides pubescens]
EVM0012033.1	PCDHAC1	Molecular Function: calcium ion binding (GO:0005509);; Cellular Component: plasma membrane (GO:0005886);; Biological Process: homophilic cell adhesion via plasma membrane adhesion molecules (GO:0007156);;	K16493|0|gga:497217|K16493 protocadherin alpha | (RefSeq) PCDHA7, CNRv7; protocadherin alpha 7	Function unknown	Cadherin-related neuronal receptor 7 {ECO:0000313|EMBL:AAS77411.1} OS=Gallus gallus (Chicken) PE=4 SV=1	protocadherin alpha 7 precursor [Gallus gallus]
EVM0017683.1	--	--	--	Function unknown	Uncharacterized protein {ECO:0000313|Ensembl:ENSMGAP00000000145} (Fragment) OS=Meleagris gallopavo (Common turkey) PE=4 SV=2	PREDICTED: protocadherin alpha-C1, partial [Anas platyrhynchos]
EVM0013937.1	PCDHGC3	Molecular Function: calcium ion binding (GO:0005509);; Cellular Component: plasma membrane (GO:0005886);; Biological Process: homophilic cell adhesion via plasma membrane adhesion molecules (GO:0007156);;	K16497|0|tgu:100219130|K16497 protocadherin gamma subfamily C | (RefSeq) protocadherin gamma-C3-like	Function unknown	Uncharacterized protein {ECO:0000313|Ensembl:ENSFALP00000002990} OS=Ficedula albicollis (Collared flycatcher) PE=4 SV=1	PREDICTED: protocadherin gamma-C3 [Aptenodytes forsteri]
EVM0016533.1	--	--	--	Function unknown	Uncharacterized protein {ECO:0000313|Ensembl:ENSFALP00000008833} OS=Ficedula albicollis (Collared flycatcher) PE=4 SV=1	PREDICTED: protocadherin gamma-B5-like [Columba livia]
EVM0013039.1	--	Cellular Component: membrane (GO:0016020);;	K16494|0|fpg:101919588|K16494 protocadherin beta | (RefSeq) protocadherin Fat 4-like	Function unknown	Uncharacterized protein {ECO:0000313|Ensembl:ENSGALP00000008704} (Fragment) OS=Gallus gallus (Chicken) PE=4 SV=2	PREDICTED: LOW QUALITY PROTEIN: protocadherin Fat 4-like, partial [Corvus cornix cornix]
EVM0002663.1	--	--	K16495|8.62083e-174|apla:101804965|K16495 protocadherin gamma subfamily A | (RefSeq) protocadherin gamma-A12	Function unknown	Uncharacterized protein {ECO:0000313|Ensembl:ENSAPLP00000005339} (Fragment) OS=Anas platyrhynchos (Domestic duck) PE=4 SV=1	PREDICTED: protocadherin gamma-A10-like [Anas platyrhynchos]
EVM0009097.1	--	Molecular Function: calcium ion binding (GO:0005509);; Cellular Component: plasma membrane (GO:0005886);; Biological Process: homophilic cell adhesion via plasma membrane adhesion molecules (GO:0007156);;	K16493|0|gga:497212|K16493 protocadherin alpha | (RefSeq) PCDHA2, CNRv2; protocadherin alpha 2	Function unknown	Cadherin-related neuronal receptor 2 {ECO:0000313|EMBL:AAS77406.1} OS=Gallus gallus (Chicken) PE=4 SV=1	protocadherin alpha 2 precursor [Gallus gallus]
EVM0000493.1	PCDHAC1	Molecular Function: calcium ion binding (GO:0005509);; Cellular Component: plasma membrane (GO:0005886);; Biological Process: homophilic cell adhesion via plasma membrane adhesion molecules (GO:0007156);;	K16493|0|gga:497212|K16493 protocadherin alpha | (RefSeq) PCDHA2, CNRv2; protocadherin alpha 2	Function unknown	Cadherin-related neuronal receptor 2 {ECO:0000313|EMBL:AAS77406.1} OS=Gallus gallus (Chicken) PE=4 SV=1	protocadherin alpha 2 precursor [Gallus gallus]
EVM0014154.1	PCDHAC1	Molecular Function: calcium ion binding (GO:0005509);; Cellular Component: plasma membrane (GO:0005886);; Biological Process: homophilic cell adhesion via plasma membrane adhesion molecules (GO:0007156);;	K16493|0|gga:497216|K16493 protocadherin alpha | (RefSeq) PCDHA13, CNRv6, PCDHA6; protocadherin alpha 13	Function unknown	Cadherin-related neuronal receptor 6 {ECO:0000313|EMBL:AAS77410.1} OS=Gallus gallus (Chicken) PE=4 SV=1	protocadherin alpha 13 precursor [Gallus gallus]
EVM0013024.1	--	--	--	Function unknown	Uncharacterized protein {ECO:0000313|Ensembl:ENSAPLP00000003458} (Fragment) OS=Anas platyrhynchos (Domestic duck) PE=4 SV=1	PREDICTED: protocadherin gamma-A5-like [Gallus gallus]
EVM0009395.1	--	--	K16494|0|fpg:101919588|K16494 protocadherin beta | (RefSeq) protocadherin Fat 4-like	Function unknown	Uncharacterized protein {ECO:0000313|Ensembl:ENSFALP00000009558} OS=Ficedula albicollis (Collared flycatcher) PE=4 SV=1	PREDICTED: protocadherin-16-like [Falco peregrinus]
EVM0008507.1	PCDH19	Molecular Function: calcium ion binding (GO:0005509);; Cellular Component: plasma membrane (GO:0005886);; Biological Process: homophilic cell adhesion via plasma membrane adhesion molecules (GO:0007156);; Cellular Component: integral component of membrane (GO:0016021);;	K16499|0|phi:102111395|K16499 protocadherin delta 2 | (RefSeq) PCDH19; protocadherin 19	Function unknown	Protocadherin 19 {ECO:0000313|EMBL:ABO93197.1} OS=Gallus gallus (Chicken) PE=2 SV=1	PREDICTED: protocadherin-19 [Nipponia nippon]
EVM0014296.1	--	--	K16495|0|apla:101804965|K16495 protocadherin gamma subfamily A | (RefSeq) protocadherin gamma-A12	Function unknown	Uncharacterized protein {ECO:0000313|Ensembl:ENSAPLP00000003458} (Fragment) OS=Anas platyrhynchos (Domestic duck) PE=4 SV=1	PREDICTED: protocadherin gamma-A10-like [Anas platyrhynchos]
EVM0015412.1	--	--	--	Function unknown	Uncharacterized protein {ECO:0000313|Ensembl:ENSAPLP00000003458} (Fragment) OS=Anas platyrhynchos (Domestic duck) PE=4 SV=1	PREDICTED: protocadherin gamma-A5-like [Gallus gallus]
EVM0014563.1	--	--	--	Function unknown	Uncharacterized protein {ECO:0000313|Ensembl:ENSAPLP00000003458} (Fragment) OS=Anas platyrhynchos (Domestic duck) PE=4 SV=1	PREDICTED: protocadherin gamma-A5-like [Gallus gallus]
EVM0012209.1	PCDH12	--	K16499|0|apla:101802569|K16499 protocadherin delta 2 | (RefSeq) PCDH12; protocadherin 12	Function unknown	Protocadherin-12 {ECO:0000313|EMBL:EOA97429.1} (Fragment) OS=Anas platyrhynchos (Domestic duck) PE=4 SV=1	PREDICTED: LOW QUALITY PROTEIN: protocadherin-12 [Anas platyrhynchos]
EVM0007901.1	PCDH8	Biological Process: somitogenesis (GO:0001756);; Molecular Function: calcium ion binding (GO:0005509);; Cellular Component: plasma membrane (GO:0005886);; Biological Process: homophilic cell adhesion via plasma membrane adhesion molecules (GO:0007156);; Cellular Component: integral component of membrane (GO:0016021);; Biological Process: morphogenesis of embryonic epithelium (GO:0016331);;	K16499|0|fpg:101917196|K16499 protocadherin delta 2 | (RefSeq) PCDH8; protocadherin 8	Function unknown	Protocadherin-8 {ECO:0000313|EMBL:KFQ99004.1} (Fragment) OS=Nipponia nippon (Crested ibis) PE=4 SV=1	Protocadherin-8, partial [Nipponia nippon]
EVM0005411.1	--	Molecular Function: calcium ion binding (GO:0005509);; Cellular Component: plasma membrane (GO:0005886);; Biological Process: homophilic cell adhesion via plasma membrane adhesion molecules (GO:0007156);; Cellular Component: integral component of membrane (GO:0016021);;	K16499|0|mgp:100546611|K16499 protocadherin delta 2 | (RefSeq) protocadherin-10-like	Function unknown	Uncharacterized protein {ECO:0000313|Ensembl:ENSMGAP00000000219} OS=Meleagris gallopavo (Common turkey) PE=4 SV=2	PREDICTED: protocadherin-10-like [Meleagris gallopavo]
EVM0001128.1	--	--	K16496|0|mgp:100540301|K16496 protocadherin gamma subfamily B | (RefSeq) protocadherin gamma-B1-like	Function unknown	Uncharacterized protein {ECO:0000313|Ensembl:ENSFALP00000007841} (Fragment) OS=Ficedula albicollis (Collared flycatcher) PE=4 SV=1	PREDICTED: protocadherin gamma-B1-like, partial [Meleagris gallopavo]
EVM0000696.1	--	--	--	Function unknown	Uncharacterized protein {ECO:0000313|Ensembl:ENSAPLP00000003458} (Fragment) OS=Anas platyrhynchos (Domestic duck) PE=4 SV=1	PREDICTED: protocadherin gamma-A5-like [Gallus gallus]
EVM0016422.1	--	--	K16494|0|tgu:100229528|K16494 protocadherin beta | (RefSeq) protocadherin beta-15-like	Function unknown	Uncharacterized protein {ECO:0000313|Ensembl:ENSFALP00000009555} (Fragment) OS=Ficedula albicollis (Collared flycatcher) PE=4 SV=1	PREDICTED: uncharacterized protein LOC100229528 [Taeniopygia guttata]
EVM0010825.1	--	Molecular Function: calcium ion binding (GO:0005509);; Cellular Component: plasma membrane (GO:0005886);; Biological Process: homophilic cell adhesion via plasma membrane adhesion molecules (GO:0007156);; Cellular Component: integral component of membrane (GO:0016021);;	K16494|0|clv:102084283|K16494 protocadherin beta | (RefSeq) protocadherin beta-15-like	Function unknown	Uncharacterized protein {ECO:0000313|Ensembl:ENSGALP00000008704} (Fragment) OS=Gallus gallus (Chicken) PE=4 SV=2	PREDICTED: protocadherin beta-4-like [Columba livia]
EVM0010594.1	--	Molecular Function: calcium ion binding (GO:0005509);; Cellular Component: plasma membrane (GO:0005886);; Biological Process: homophilic cell adhesion via plasma membrane adhesion molecules (GO:0007156);; Cellular Component: integral component of membrane (GO:0016021);;	K16494|0|clv:102084283|K16494 protocadherin beta | (RefSeq) protocadherin beta-15-like	Function unknown	Uncharacterized protein {ECO:0000313|Ensembl:ENSGALP00000008704} (Fragment) OS=Gallus gallus (Chicken) PE=4 SV=2	PREDICTED: protocadherin beta-4-like [Columba livia]
EVM0013659.1	PCDH17	Molecular Function: calcium ion binding (GO:0005509);; Cellular Component: plasma membrane (GO:0005886);; Biological Process: homophilic cell adhesion via plasma membrane adhesion molecules (GO:0007156);; Cellular Component: integral component of membrane (GO:0016021);;	K16499|0|apla:101798937|K16499 protocadherin delta 2 | (RefSeq) PCDH17; protocadherin 17	Function unknown	Protocadherin-17 {ECO:0000313|EMBL:EOA97676.1} (Fragment) OS=Anas platyrhynchos (Domestic duck) PE=4 SV=1	PREDICTED: protocadherin-17-like [Anas platyrhynchos]
EVM0017409.1	--	--	--	Function unknown	Uncharacterized protein {ECO:0000313|Ensembl:ENSAPLP00000003458} (Fragment) OS=Anas platyrhynchos (Domestic duck) PE=4 SV=1	PREDICTED: protocadherin gamma-A5-like [Gallus gallus]
EVM0006062.1	MMP16	Molecular Function: metalloendopeptidase activity (GO:0004222);; Molecular Function: calcium ion binding (GO:0005509);; Biological Process: proteolysis (GO:0006508);; Molecular Function: zinc ion binding (GO:0008270);; Cellular Component: extracellular matrix (GO:0031012);;	K07996|0|fpg:101914326|K07996 matrix metalloproteinase-16 (membrane-inserted) [EC:3.4.24.-] | (RefSeq) MMP16; matrix metallopeptidase 16	--	Matrix metalloproteinase-16 {ECO:0000313|EMBL:KFR01687.1} OS=Nipponia nippon (Crested ibis) PE=4 SV=1	PREDICTED: matrix metalloproteinase-16 isoform X2 [Struthio camelus australis]
EVM0006256.1	--	Biological Process: response to hypoxia (GO:0001666);; Molecular Function: metallopeptidase activity (GO:0008237);; Biological Process: anterior/posterior axis specification (GO:0009948);; Biological Process: protein metabolic process (GO:0019538);; Biological Process: establishment of cell polarity (GO:0030010);; Biological Process: cell migration involved in gastrulation (GO:0042074);; Molecula…	K07763|0|asn:102368749|K07763 matrix metalloproteinase-14 (membrane-inserted) [EC:3.4.24.80] | (RefSeq) MMP14; matrix metallopeptidase 14	--	Matrix metalloproteinase-14 {ECO:0000313|EMBL:AFJ50631.1} OS=Crotalus adamanteus (Eastern diamondback rattlesnake) PE=2 SV=1	PREDICTED: matrix metalloproteinase-14 [Chrysemys picta bellii]
EVM0004330.1	MMP15	--	K07995|0|apla:101798996|K07995 matrix metalloproteinase-15 (membrane-inserted) [EC:3.4.24.-] | (RefSeq) MMP15; matrix metallopeptidase 15	--	Uncharacterized protein {ECO:0000313|Ensembl:ENSAPLP00000001165} (Fragment) OS=Anas platyrhynchos (Domestic duck) PE=4 SV=1	PREDICTED: LOW QUALITY PROTEIN: matrix metalloproteinase-15 [Anas platyrhynchos]
EVM0001575.1	MMP24	--	K08002|0|gga:419141|K08002 matrix metalloproteinase-24 (membrane-inserted) [EC:3.4.24.-] | (RefSeq) MMP24; matrix metallopeptidase 24	--	Matrix metalloproteinase-24 {ECO:0000313|EMBL:EOB02409.1} (Fragment) OS=Anas platyrhynchos (Domestic duck) PE=4 SV=1	Matrix metalloproteinase-24, partial [Anas platyrhynchos]
EVM0011223.1	KCNQ2	Molecular Function: delayed rectifier potassium channel activity (GO:0005251);; Cellular Component: voltage-gated potassium channel complex (GO:0008076);; Biological Process: transmission of nerve impulse (GO:0019226);; Molecular Function: ankyrin binding (GO:0030506);;	K04927|0|clv:102097686|K04927 potassium voltage-gated channel KQT-like subfamily member 2 | (RefSeq) KCNQ2; potassium voltage-gated channel subfamily Q member 2	Inorganic ion transport and metabolism	Uncharacterized protein {ECO:0000313|Ensembl:ENSMGAP00000006394} (Fragment) OS=Meleagris gallopavo (Common turkey) PE=4 SV=2	PREDICTED: potassium voltage-gated channel subfamily KQT member 2 isoform X5 [Gallus gallus]
EVM0012631.1	KCNQ4	Molecular Function: voltage-gated potassium channel activity (GO:0005249);; Cellular Component: voltage-gated potassium channel complex (GO:0008076);; Biological Process: potassium ion transmembrane transport (GO:0071805);;	K04929|9.6812e-171|asn:102387961|K04929 potassium voltage-gated channel KQT-like subfamily member 4 | (RefSeq) KCNQ4; potassium voltage-gated channel subfamily Q member 4	Inorganic ion transport and metabolism	Potassium channel voltage-gated KQ-subfamily member 4 {ECO:0000313|EMBL:ABC75089.1} (Fragment) OS=Gallus gallus (Chicken) PE=2 SV=1	potassium channel voltage-gated KQ-subfamily member 4, partial [Gallus gallus]
EVM0005905.1	KCNQ3	--	K04928|0|gga:420325|K04928 potassium voltage-gated channel KQT-like subfamily member 3 | (RefSeq) KCNQ3; potassium voltage-gated channel subfamily Q member 3	Inorganic ion transport and metabolism	Potassium voltage-gated channel subfamily KQT member 3 {ECO:0000313|EMBL:KFP10411.1} (Fragment) OS=Egretta garzetta (little egret) PE=4 SV=1	PREDICTED: potassium voltage-gated channel subfamily KQT member 3, partial [Meleagris gallopavo]
EVM0010852.1	KCNQ5	--	K04930|0|apla:101798116|K04930 potassium voltage-gated channel KQT-like subfamily member 5 | (RefSeq) KCNQ5; potassium voltage-gated channel subfamily Q member 5	Inorganic ion transport and metabolism	Uncharacterized protein {ECO:0000313|Ensembl:ENSAPLP00000010095} (Fragment) OS=Anas platyrhynchos (Domestic duck) PE=4 SV=1	PREDICTED: potassium voltage-gated channel subfamily KQT member 5 [Anas platyrhynchos]
EVM0007597.1	KCNQ4	--	K04929|5.1312e-100|clv:102084484|K04929 potassium voltage-gated channel KQT-like subfamily member 4 | (RefSeq) KCNQ4; potassium voltage-gated channel subfamily Q member 4	Inorganic ion transport and metabolism	Potassium voltage-gated channel subfamily KQT member 4 {ECO:0000313|EMBL:KFP81723.1} (Fragment) OS=Acanthisitta chloris (rifleman) PE=4 SV=1	PREDICTED: potassium voltage-gated channel subfamily KQT member 4-like [Mesitornis unicolor]
EVM0001807.1	--	--	--	--	Uncharacterized protein {ECO:0000313|Ensembl:ENSMGAP00000019194} (Fragment) OS=Meleagris gallopavo (Common turkey) PE=4 SV=1	PREDICTED: protein AHNAK2 [Gallus gallus]
EVM0017718.1	--	--	--	--	Protein AHNAK2 {ECO:0000313|EMBL:EMP28059.1} OS=Chelonia mydas (Green sea-turtle) PE=4 SV=1	PREDICTED: protein AHNAK2-like [Anas platyrhynchos]
EVM0001924.1	--	--	--	--	Uncharacterized protein {ECO:0000313|Ensembl:ENSAPLP00000005651} (Fragment) OS=Anas platyrhynchos (Domestic duck) PE=4 SV=1	PREDICTED: protein AHNAK2-like, partial [Anas platyrhynchos]
EVM0000709.1	--	Molecular Function: serine-type endopeptidase activity (GO:0004252);; Cellular Component: extracellular space (GO:0005615);; Biological Process: proteolysis (GO:0006508);; Biological Process: digestion (GO:0007586);; Molecular Function: metal ion binding (GO:0046872);;	K01312|7.70677e-168|mgp:100544478|K01312 trypsin [EC:3.4.21.4] | (RefSeq) trypsin II-P29	Amino acid transport and metabolism	Uncharacterized protein {ECO:0000313|Ensembl:ENSMGAP00000015041} OS=Meleagris gallopavo (Common turkey) PE=3 SV=2	trypsinogen [Gallus gallus]
EVM0015408.1	--	Molecular Function: serine-type endopeptidase activity (GO:0004252);; Cellular Component: extracellular space (GO:0005615);; Biological Process: proteolysis (GO:0006508);; Biological Process: digestion (GO:0007586);; Molecular Function: metal ion binding (GO:0046872);;	K01312|7.70677e-168|mgp:100544478|K01312 trypsin [EC:3.4.21.4] | (RefSeq) trypsin II-P29	Amino acid transport and metabolism	Uncharacterized protein {ECO:0000313|Ensembl:ENSMGAP00000015041} OS=Meleagris gallopavo (Common turkey) PE=3 SV=2	trypsinogen [Gallus gallus]
EVM0009766.1	NCAM2	--	K06491|0|apla:101789841|K06491 neural cell adhesion molecule | (RefSeq) NCAM2; neural cell adhesion molecule 2	Signal transduction mechanisms	Neural cell adhesion molecule 2 {ECO:0000313|EMBL:KFP17685.1} (Fragment) OS=Egretta garzetta (little egret) PE=4 SV=1	PREDICTED: neural cell adhesion molecule 2-like [Anas platyrhynchos]
EVM0000664.1	NCAM1	--	K06491|0|apla:101803084|K06491 neural cell adhesion molecule | (RefSeq) NCAM1; neural cell adhesion molecule 1	Signal transduction mechanisms	Uncharacterized protein {ECO:0000313|Ensembl:ENSMGAP00000004203} (Fragment) OS=Meleagris gallopavo (Common turkey) PE=4 SV=2	PREDICTED: neural cell adhesion molecule 1 isoform X1 [Anas platyrhynchos]
EVM0017310.1	NCAM1	Biological Process: regulation of exocyst assembly (GO:0001928);; Biological Process: cell surface receptor signaling pathway (GO:0007166);; Cellular Component: external side of plasma membrane (GO:0009897);; Cellular Component: integral component of membrane (GO:0016021);; Cellular Component: axon (GO:0030424);; Cellular Component: growth cone (GO:0030426);; Biological Process: neuron projection…	K06491|0|clv:102093002|K06491 neural cell adhesion molecule | (RefSeq) NCAM1; neural cell adhesion molecule 1	Signal transduction mechanisms	Neural cell adhesion molecule 1 {ECO:0000313|Ensembl:ENSGALP00000039725} OS=Gallus gallus (Chicken) PE=4 SV=2	PREDICTED: neural cell adhesion molecule 1, partial [Meleagris gallopavo]
EVM0002613.1	--	--	K17285|0|fch:102046898|K17285 selenium-binding protein 1 | (RefSeq) SELENBP1; selenium-binding protein 1	Inorganic ion transport and metabolism	Selenium-binding protein 1 {ECO:0000313|EMBL:KGL88580.1} (Fragment) OS=Charadrius vociferus (Killdeer) PE=4 SV=1	PREDICTED: selenium-binding protein 1 [Falco cherrug]
EVM0010170.1	--	--	K17285|0|fch:102046898|K17285 selenium-binding protein 1 | (RefSeq) SELENBP1; selenium-binding protein 1	Inorganic ion transport and metabolism	Selenium-binding protein 1 {ECO:0000313|EMBL:KFO13878.1} (Fragment) OS=Balearica regulorum gibbericeps PE=4 SV=1	PREDICTED: selenium-binding protein 1 [Falco cherrug]
EVM0007432.1	--	Molecular Function: selenium binding (GO:0008430);;	--	Inorganic ion transport and metabolism	Uncharacterized protein {ECO:0000313|Ensembl:ENSGALP00000001275} (Fragment) OS=Gallus gallus (Chicken) PE=4 SV=2	PREDICTED: selenium-binding protein 1-A-like [Haliaeetus leucocephalus]
EVM0015702.1	SELENBP1	--	K17285|0|apla:101801727|K17285 selenium-binding protein 1 | (RefSeq) selenium-binding protein 1-A	Inorganic ion transport and metabolism	Selenium binding protein 1 {ECO:0000313|EMBL:ABP24366.1} OS=Anser anser (domestic goose) PE=2 SV=1	selenium binding protein 1 [Anser anser]
EVM0013894.1	PLXNA1	Molecular Function: signaling receptor activity (GO:0004872);; Cellular Component: intracellular (GO:0005622);; Biological Process: signal transduction (GO:0007165);; Biological Process: multicellular organism development (GO:0007275);; Cellular Component: integral component of membrane (GO:0016021);;	K06820|0|fpg:101915299|K06820 plexin A | (RefSeq) PLXNA1; plexin A1	Signal transduction mechanisms	Uncharacterized protein {ECO:0000313|Ensembl:ENSGALP00000035469} OS=Gallus gallus (Chicken) PE=4 SV=2	PREDICTED: plexin-A1-like [Melopsittacus undulatus]
EVM0013876.1	PLXNB3	--	K06821|0|apla:101797495|K06821 plexin B | (RefSeq) PLXNB1, Plexin-B1; plexin B1	Signal transduction mechanisms	Uncharacterized protein {ECO:0000313|Ensembl:ENSFALP00000013262} OS=Ficedula albicollis (Collared flycatcher) PE=4 SV=1	PREDICTED: plexin-B1 [Anas platyrhynchos]
EVM0005925.1	PLXNB2	--	K06821|0|apla:101792257|K06821 plexin B | (RefSeq) PLXNB2; plexin B2	Signal transduction mechanisms	Uncharacterized protein {ECO:0000313|Ensembl:ENSAPLP00000004607} OS=Anas platyrhynchos (Domestic duck) PE=4 SV=1	PREDICTED: plexin-B2 [Anas platyrhynchos]
EVM0005697.1	PLXNA2	Biological Process: somitogenesis (GO:0001756);; Cellular Component: intracellular (GO:0005622);; Cellular Component: integral component of plasma membrane (GO:0005887);; Molecular Function: semaphorin receptor activity (GO:0017154);; Biological Process: neural tube development (GO:0021915);; Biological Process: cerebellar granule cell precursor tangential migration (GO:0021935);; Biological Proc…	K06820|0|apla:101802667|K06820 plexin A | (RefSeq) PLXNA2; plexin A2	Signal transduction mechanisms	Uncharacterized protein {ECO:0000313|Ensembl:ENSAPLP00000009650} (Fragment) OS=Anas platyrhynchos (Domestic duck) PE=4 SV=1	PREDICTED: LOW QUALITY PROTEIN: plexin-A2 [Anas platyrhynchos]
EVM0003534.1	PLXNA4	Cellular Component: intracellular (GO:0005622);; Cellular Component: integral component of membrane (GO:0016021);; Molecular Function: semaphorin receptor activity (GO:0017154);; Biological Process: facial nerve morphogenesis (GO:0021610);; Biological Process: glossopharyngeal nerve morphogenesis (GO:0021615);; Biological Process: trigeminal nerve morphogenesis (GO:0021636);; Biological Process: …	K06820|0|apla:101792919|K06820 plexin A | (RefSeq) PLXNA4; plexin A4	Signal transduction mechanisms	Uncharacterized protein {ECO:0000313|Ensembl:ENSAPLP00000016199} (Fragment) OS=Anas platyrhynchos (Domestic duck) PE=4 SV=1	PREDICTED: plexin-A4 [Charadrius vociferus]
EVM0008143.1	PLXNA4	Cellular Component: intracellular (GO:0005622);; Cellular Component: integral component of membrane (GO:0016021);; Molecular Function: semaphorin receptor activity (GO:0017154);; Biological Process: facial nerve morphogenesis (GO:0021610);; Biological Process: glossopharyngeal nerve morphogenesis (GO:0021615);; Biological Process: trigeminal nerve morphogenesis (GO:0021636);; Biological Process: …	K06820|0|clv:102097108|K06820 plexin A | (RefSeq) PLXNA4; plexin-A4	Signal transduction mechanisms	Uncharacterized protein {ECO:0000313|Ensembl:ENSGALP00000010443} OS=Gallus gallus (Chicken) PE=4 SV=2	PREDICTED: plexin-A4 isoform X1 [Meleagris gallopavo]
EVM0004764.1	PLXNA2	--	K06820|0|fch:102052974|K06820 plexin A | (RefSeq) PLXNA2; plexin A2	Signal transduction mechanisms	Uncharacterized protein {ECO:0000313|Ensembl:ENSAPLP00000009650} (Fragment) OS=Anas platyrhynchos (Domestic duck) PE=4 SV=1	PREDICTED: plexin-A2 [Falco cherrug]
EVM0009270.1	PLXND1	--	K06822|0|gga:416124|K06822 plexin D | (RefSeq) PLXND1; plexin D1	Signal transduction mechanisms	Uncharacterized protein {ECO:0000313|Ensembl:ENSGALP00000013793} OS=Gallus gallus (Chicken) PE=4 SV=2	PREDICTED: plexin-D1, partial [Haliaeetus leucocephalus]
EVM0001294.1	--	--	K08867|3.69036e-22|fch:102059431|K08867 WNK lysine deficient protein kinase [EC:2.7.11.1] | (RefSeq) WNK3; WNK lysine deficient protein kinase 3	--	Uncharacterized protein {ECO:0000313|Ensembl:ENSPMAP00000002183} (Fragment) OS=Petromyzon marinus (Sea lamprey) PE=4 SV=1	PREDICTED: uncharacterized protein LOC104317704 [Haliaeetus albicilla]
EVM0001391.1	--	--	K08867|0|gga:777580|K08867 WNK lysine deficient protein kinase [EC:2.7.11.1] | (RefSeq) WNK4; WNK lysine deficient protein kinase 4	General function prediction only	Uncharacterized protein {ECO:0000313|Ensembl:ENSGALP00000004717} OS=Gallus gallus (Chicken) PE=4 SV=2	PREDICTED: serine/threonine-protein kinase WNK4 [Meleagris gallopavo]
EVM0009799.1	WNK2	--	K08867|0|apla:101793152|K08867 WNK lysine deficient protein kinase [EC:2.7.11.1] | (RefSeq) WNK2; WNK lysine deficient protein kinase 2	--	Uncharacterized protein {ECO:0000313|Ensembl:ENSAPLP00000012521} (Fragment) OS=Anas platyrhynchos (Domestic duck) PE=4 SV=1	PREDICTED: serine/threonine-protein kinase WNK2-like, partial [Anas platyrhynchos]
EVM0014357.1	--	--	K08867|4.06872e-90|fpg:101923461|K08867 WNK lysine deficient protein kinase [EC:2.7.11.1] | (RefSeq) WNK3; WNK lysine deficient protein kinase 3	General function prediction only	Constitutive coactivator of PPAR-gamma-like protein 2 {ECO:0000313|EMBL:EMP26335.1} OS=Chelonia mydas (Green sea-turtle) PE=4 SV=1	PREDICTED: serine/threonine-protein kinase WNK2-like [Falco peregrinus]
EVM0005010.1	WNK1	--	K08867|0|apla:101795190|K08867 WNK lysine deficient protein kinase [EC:2.7.11.1] | (RefSeq) WNK1; WNK lysine deficient protein kinase 1	General function prediction only	Uncharacterized protein {ECO:0000313|Ensembl:ENSGALP00000021178} OS=Gallus gallus (Chicken) PE=4 SV=2	PREDICTED: serine/threonine-protein kinase WNK1 isoform X1 [Aptenodytes forsteri]
EVM0017648.1	SLC17A6	Biological Process: neurotransmitter uptake (GO:0001504);; Molecular Function: L-glutamate transmembrane transporter activity (GO:0005313);; Cellular Component: synaptic vesicle (GO:0008021);; Biological Process: L-glutamate transmembrane transport (GO:0015813);; Cellular Component: integral component of membrane (GO:0016021);; Biological Process: transmembrane transport (GO:0055085);;	K12302|0|mgp:100549005|K12302 MFS transporter, ACS family, solute carrier family 17 (sodium-dependent inorganic phosphate cotransporter), member 6/7/8 | (RefSeq) SLC17A6; solute carrier family 17 member 6	Carbohydrate transport and metabolism	Vesicular glutamate transporter 2 {ECO:0000313|EMBL:ADX62354.1} OS=Gallus gallus (Chicken) PE=2 SV=2	PREDICTED: vesicular glutamate transporter 2 isoform X1 [Meleagris gallopavo]
EVM0007440.1	--	Biological Process: regulation of neurotransmitter levels (GO:0001505);; Cellular Component: synaptic vesicle (GO:0008021);; Molecular Function: anion transmembrane transporter activity (GO:0008509);; Molecular Function: symporter activity (GO:0015293);; Biological Process: L-glutamate transmembrane transport (GO:0015813);; Cellular Component: membrane (GO:0016020);; Cellular Component: neuron pa…	K12302|0|phi:102105101|K12302 MFS transporter, ACS family, solute carrier family 17 (sodium-dependent inorganic phosphate cotransporter), member 6/7/8 | (RefSeq) SLC17A7; solute carrier family 17 member 7	Carbohydrate transport and metabolism	Uncharacterized protein {ECO:0000313|Ensembl:ENSLACP00000013904} (Fragment) OS=Latimeria chalumnae (West Indian ocean coelacanth) PE=4 SV=1	PREDICTED: vesicular glutamate transporter 1 [Pseudopodoces humilis]
EVM0010956.1	SLC17A8	Molecular Function: L-glutamate transmembrane transporter activity (GO:0005313);; Biological Process: L-glutamate transmembrane transport (GO:0015813);; Cellular Component: integral component of membrane (GO:0016021);; Cellular Component: synaptic vesicle membrane (GO:0030672);; Biological Process: transmembrane transport (GO:0055085);;	K12302|0|apla:101801276|K12302 MFS transporter, ACS family, solute carrier family 17 (sodium-dependent inorganic phosphate cotransporter), member 6/7/8 | (RefSeq) SLC17A8; solute carrier family 17 member 8	Carbohydrate transport and metabolism	Vesicular glutamate transporter 3 {ECO:0000313|EMBL:EOA97706.1} (Fragment) OS=Anas platyrhynchos (Domestic duck) PE=4 SV=1	PREDICTED: vesicular glutamate transporter 3 [Anas platyrhynchos]
EVM0003369.1	--	--	K05637|0|apla:101790960|K05637 laminin, alpha 1/2 | (RefSeq) LAMA2; laminin subunit alpha 2	Extracellular structures	Laminin subunit alpha-2 {ECO:0000313|EMBL:EOB08656.1} (Fragment) OS=Anas platyrhynchos (Domestic duck) PE=4 SV=1	Laminin subunit alpha-2, partial [Anas platyrhynchos]
EVM0004239.1	--	--	K05637|0|gga:421709|K05637 laminin, alpha 1/2 | (RefSeq) LAMA2; laminin subunit alpha 2	Extracellular structures	Uncharacterized protein {ECO:0000313|Ensembl:ENSGALP00000022664} OS=Gallus gallus (Chicken) PE=4 SV=2	PREDICTED: laminin subunit alpha-2 [Struthio camelus australis]
EVM0010347.1	LAMA1	Molecular Function: signaling receptor binding (GO:0005102);; Cellular Component: laminin-1 complex (GO:0005606);; Biological Process: regulation of cell adhesion (GO:0030155);; Biological Process: regulation of cell migration (GO:0030334);; Biological Process: regulation of embryonic development (GO:0045995);;	K05637|0|apla:101791570|K05637 laminin, alpha 1/2 | (RefSeq) LAMA1; laminin subunit alpha 1	Extracellular structures	Uncharacterized protein {ECO:0000313|Ensembl:ENSAPLP00000010143} (Fragment) OS=Anas platyrhynchos (Domestic duck) PE=4 SV=1	PREDICTED: laminin subunit alpha-1 [Anas platyrhynchos]
EVM0016481.1	--	--	K05637|0|clv:102091939|K05637 laminin, alpha 1/2 | (RefSeq) LAMA2; laminin subunit alpha 2	Extracellular structures	Laminin subunit alpha-2 {ECO:0000313|EMBL:EOB08656.1} (Fragment) OS=Anas platyrhynchos (Domestic duck) PE=4 SV=1	PREDICTED: laminin subunit alpha-2 [Struthio camelus australis]
EVM0000613.1	--	--	--	--	Uncharacterized protein {ECO:0000313|Ensembl:ENSAPLP00000013273} (Fragment) OS=Anas platyrhynchos (Domestic duck) PE=4 SV=1	PREDICTED: nck-associated protein 5 isoform X5 [Anas platyrhynchos]
EVM0004519.1	--	--	--	--	Nck-associated protein 5 {ECO:0000313|EMBL:KFQ94436.1} (Fragment) OS=Nipponia nippon (Crested ibis) PE=4 SV=1	Nck-associated protein 5, partial [Nipponia nippon]
EVM0015430.1	--	--	--	--	Uncharacterized protein {ECO:0000313|Ensembl:ENSMGAP00000016592} (Fragment) OS=Meleagris gallopavo (Common turkey) PE=4 SV=2	PREDICTED: LOW QUALITY PROTEIN: interferon-induced very large GTPase 1-like [Fulmarus glacialis]
EVM0013173.1	--	--	--	--	Interferon-induced very large GTPase 1 {ECO:0000313|EMBL:KFQ85453.1} (Fragment) OS=Phoenicopterus ruber ruber (American flamingo) PE=4 SV=1	PREDICTED: LOW QUALITY PROTEIN: interferon-induced very large GTPase 1-like [Phaethon lepturus]
EVM0008504.1	--	--	--	--	Uncharacterized protein {ECO:0000313|Ensembl:ENSMGAP00000016592} (Fragment) OS=Meleagris gallopavo (Common turkey) PE=4 SV=2	PREDICTED: LOW QUALITY PROTEIN: interferon-induced very large GTPase 1-like [Fulmarus glacialis]
EVM0014051.1	--	--	--	--	Uncharacterized protein {ECO:0000313|Ensembl:ENSMGAP00000016592} (Fragment) OS=Meleagris gallopavo (Common turkey) PE=4 SV=2	PREDICTED: LOW QUALITY PROTEIN: interferon-induced very large GTPase 1-like [Gavia stellata]
EVM0016510.1	--	--	--	--	Uncharacterized protein {ECO:0000313|Ensembl:ENSMGAP00000016592} (Fragment) OS=Meleagris gallopavo (Common turkey) PE=4 SV=2	PREDICTED: LOW QUALITY PROTEIN: interferon-induced very large GTPase 1-like [Pterocles gutturalis]
EVM0009536.1	--	--	--	General function prediction only	Pol-like protein ENS-3 {ECO:0000313|EMBL:AAK15526.1} OS=Gallus gallus (Chicken) PE=2 SV=1	PREDICTED: uncharacterized protein LOC101796506 [Anas platyrhynchos]
EVM0007557.1	--	--	--	General function prediction only	Pol-like protein ENS-3 {ECO:0000313|EMBL:AAK15526.1} OS=Gallus gallus (Chicken) PE=2 SV=1	PREDICTED: uncharacterized protein LOC101791992 [Anas platyrhynchos]
EVM0005018.1	--	--	--	--	Uncharacterized protein {ECO:0000313|Ensembl:ENSLACP00000000731} OS=Latimeria chalumnae (West Indian ocean coelacanth) PE=4 SV=1	PREDICTED: uncharacterized protein LOC101791992 [Anas platyrhynchos]
EVM0008021.1	--	--	--	General function prediction only	Pol-like protein ENS-3 {ECO:0000313|EMBL:AAK15526.1} OS=Gallus gallus (Chicken) PE=2 SV=1	PREDICTED: uncharacterized protein LOC101791992 [Anas platyrhynchos]
EVM0015137.1	--	--	--	General function prediction only	Pol-like protein ENS-3 {ECO:0000313|EMBL:AAK15526.1} OS=Gallus gallus (Chicken) PE=2 SV=1	PREDICTED: uncharacterized protein LOC101796487 [Anas platyrhynchos]
EVM0016168.1	--	--	--	General function prediction only	Pol-like protein ENS-3 {ECO:0000313|EMBL:AAK15526.1} OS=Gallus gallus (Chicken) PE=2 SV=1	PREDICTED: uncharacterized protein LOC101791992 [Anas platyrhynchos]
EVM0014757.1	--	--	--	General function prediction only	Pol-like protein ENS-3 {ECO:0000313|EMBL:AAK15526.1} OS=Gallus gallus (Chicken) PE=2 SV=1	PREDICTED: uncharacterized protein LOC101796506 [Anas platyrhynchos]
EVM0008755.1	SNRPE	--	K11097|1.63806e-30|clv:102093037|K11097 small nuclear ribonucleoprotein E | (RefSeq) SNRPE; small nuclear ribonucleoprotein polypeptide E	RNA processing and modification	Small nuclear ribonucleoprotein E {ECO:0000313|EMBL:KFO12711.1} (Fragment) OS=Balearica regulorum gibbericeps PE=4 SV=1	Small nuclear ribonucleoprotein E, partial [Phoenicopterus ruber ruber]
EVM0014336.1	SNRPE	--	K11097|1.63806e-30|clv:102093037|K11097 small nuclear ribonucleoprotein E | (RefSeq) SNRPE; small nuclear ribonucleoprotein polypeptide E	RNA processing and modification	Small nuclear ribonucleoprotein E {ECO:0000313|EMBL:KFO12711.1} (Fragment) OS=Balearica regulorum gibbericeps PE=4 SV=1	Small nuclear ribonucleoprotein E, partial [Phoenicopterus ruber ruber]
EVM0003951.1	SNRPE	Biological Process: mRNA splicing, via spliceosome (GO:0000398);; Molecular Function: RNA binding (GO:0003723);; Cellular Component: spliceosomal complex (GO:0005681);;	K11097|1.35373e-47|ssc:100038330|K11097 small nuclear ribonucleoprotein E | (RefSeq) SNRPE, Sm-E, SmE, snRNP-E; small nuclear ribonucleoprotein polypeptide E	RNA processing and modification	Small nuclear ribonucleoprotein E {ECO:0000313|EMBL:KFP28280.1} OS=Colius striatus (Speckled mousebird) PE=4 SV=1	PREDICTED: small nuclear ribonucleoprotein E [Chrysemys picta bellii]
EVM0011872.1	SNRPE	Biological Process: mRNA splicing, via spliceosome (GO:0000398);; Molecular Function: RNA binding (GO:0003723);; Cellular Component: spliceosomal complex (GO:0005681);;	K11097|3.45591e-59|umr:103657741|K11097 small nuclear ribonucleoprotein E | (RefSeq) SNRPE; small nuclear ribonucleoprotein polypeptide E	RNA processing and modification	Small nuclear ribonucleoprotein E {ECO:0000313|EMBL:KFP28280.1} OS=Colius striatus (Speckled mousebird) PE=4 SV=1	PREDICTED: small nuclear ribonucleoprotein E [Chrysemys picta bellii]
EVM0003184.1	--	--	--	--	Uncharacterized protein {ECO:0000313|Ensembl:ENSAPLP00000007751} (Fragment) OS=Anas platyrhynchos (Domestic duck) PE=4 SV=1	PREDICTED: otogelin [Anas platyrhynchos]
EVM0012255.1	--	--	--	--	Uncharacterized protein {ECO:0000313|Ensembl:ENSGALP00000010009} (Fragment) OS=Gallus gallus (Chicken) PE=4 SV=2	PREDICTED: otogelin [Anas platyrhynchos]
EVM0004280.1	OTOGL	--	--	--	Uncharacterized protein {ECO:0000313|Ensembl:ENSGALP00000017072} OS=Gallus gallus (Chicken) PE=4 SV=2	PREDICTED: otogelin-like protein [Meleagris gallopavo]
EVM0003743.1	--	--	--	--	Uncharacterized protein {ECO:0000313|Ensembl:ENSMGAP00000000397} OS=Meleagris gallopavo (Common turkey) PE=4 SV=2	PREDICTED: proteoglycan 4 isoform X2 [Anas platyrhynchos]
EVM0007051.1	--	--	--	--	Proteoglycan-4 {ECO:0000313|EMBL:EOA94655.1} (Fragment) OS=Anas platyrhynchos (Domestic duck) PE=4 SV=1	PREDICTED: proteoglycan 4 isoform X1 [Anas platyrhynchos]
EVM0017643.1	TMEM132C	--	K17599|0|mgp:100549845|K17599 transmembrane protein 132 | (RefSeq) TMEM132C; transmembrane protein 132C	Function unknown	Transmembrane protein 132C {ECO:0000313|EMBL:EOB02331.1} (Fragment) OS=Anas platyrhynchos (Domestic duck) PE=4 SV=1	Transmembrane protein 132C, partial [Anas platyrhynchos]
EVM0008287.1	TMEM132C	--	K17599|0|gga:416809|K17599 transmembrane protein 132 | (RefSeq) TMEM132C; transmembrane protein 132C	--	Uncharacterized protein {ECO:0000313|Ensembl:ENSAPLP00000011279} (Fragment) OS=Anas platyrhynchos (Domestic duck) PE=4 SV=1	PREDICTED: transmembrane protein 132C isoform X4 [Gallus gallus]
EVM0000072.1	--	--	K17599|0|gga:416806|K17599 transmembrane protein 132 | (RefSeq) TMEM132D; transmembrane protein 132D	Function unknown	Transmembrane protein 132D {ECO:0000313|EMBL:EOB02353.1} (Fragment) OS=Anas platyrhynchos (Domestic duck) PE=4 SV=1	PREDICTED: LOW QUALITY PROTEIN: transmembrane protein 132D [Meleagris gallopavo]
EVM0016351.1	TMEM132E	--	K17599|0|gga:771389|K17599 transmembrane protein 132 | (RefSeq) TMEM132E; transmembrane protein 132E	Function unknown	Transmembrane protein 132E {ECO:0000313|EMBL:KFR01259.1} (Fragment) OS=Nipponia nippon (Crested ibis) PE=4 SV=1	PREDICTED: transmembrane protein 132E [Haliaeetus leucocephalus]
EVM0004854.1	TMEM132B	--	K17599|0|apla:101803831|K17599 transmembrane protein 132 | (RefSeq) TMEM132B; transmembrane protein 132B	Function unknown	Uncharacterized protein {ECO:0000313|Ensembl:ENSAPLP00000011125} (Fragment) OS=Anas platyrhynchos (Domestic duck) PE=4 SV=1	PREDICTED: transmembrane protein 132B [Anas platyrhynchos]
EVM0007598.1	TMEM132B	--	K17599|0|apla:101803831|K17599 transmembrane protein 132 | (RefSeq) TMEM132B; transmembrane protein 132B	--	Uncharacterized protein {ECO:0000313|Ensembl:ENSAPLP00000011125} (Fragment) OS=Anas platyrhynchos (Domestic duck) PE=4 SV=1	PREDICTED: transmembrane protein 132B [Anas platyrhynchos]
families expansion genes in Cygnus atratus
EVM0014350.1	--	--	--	Function unknown	Uncharacterized protein {ECO:0000313|Ensembl:ENSMGAP00000015508} (Fragment) OS=Meleagris gallopavo (Common turkey) PE=4 SV=2	PREDICTED: ankyrin repeat and MYND domain-containing protein 1, partial [Nipponia nippon]
EVM0008121.1	--	--	--	Function unknown	Uncharacterized protein {ECO:0000313|Ensembl:ENSMGAP00000015582} (Fragment) OS=Meleagris gallopavo (Common turkey) PE=4 SV=2	PREDICTED: maestro heat-like repeat-containing protein family member 2B-like [Gallus gallus]
EVM0007086.1	--	--	--	Function unknown	Uncharacterized protein {ECO:0000313|Ensembl:ENSMGAP00000015582} (Fragment) OS=Meleagris gallopavo (Common turkey) PE=4 SV=2	PREDICTED: maestro heat-like repeat-containing protein family member 2B-like [Gallus gallus]
EVM0010773.1	BF2	--	K06751|1.56702e-170|apla:101797502|K06751 major histocompatibility complex, class I | (RefSeq) class I histocompatibility antigen, F10 alpha chain-like	--	MHC class I antigen heavy chain {ECO:0000313|EMBL:ADO19658.1} (Fragment) OS=Anas platyrhynchos (Domestic duck) PE=2 SV=1	MHC class I antigen heavy chain, partial [Anas platyrhynchos]
EVM0013637.1	BF2	--	K06751|1.20073e-171|apla:101797502|K06751 major histocompatibility complex, class I | (RefSeq) class I histocompatibility antigen, F10 alpha chain-like	--	MHC class I heavy chain {ECO:0000313|EMBL:AAR25265.1} (Fragment) OS=Anser anser (domestic goose) PE=2 SV=1	MHC class I heavy chain, partial [Anser anser]
EVM0012417.1	AFF4	--	K15185|0|apla:101797005|K15185 AF4/FMR2 family member 4 | (RefSeq) AFF4; AF4/FMR2 family member 4	--	AF4/FMR2 family member 4 {ECO:0000313|EMBL:EOA97836.1} (Fragment) OS=Anas platyrhynchos (Domestic duck) PE=4 SV=1	PREDICTED: AF4/FMR2 family member 4 isoform X1 [Anas platyrhynchos]
EVM0012756.1	AFF3	Molecular Function: double-stranded DNA binding (GO:0003690);; Cellular Component: nucleolus (GO:0005730);; Biological Process: response to tumor necrosis factor (GO:0034612);; Biological Process: embryonic hindlimb morphogenesis (GO:0035116);;	K15195|0|fpg:101913911|K15195 AF4/FMR2 family member 3 | (RefSeq) AFF3; AF4/FMR2 family member 3	--	Uncharacterized protein {ECO:0000313|Ensembl:ENSTGUP00000010396} (Fragment) OS=Taeniopygia guttata (Zebra finch) PE=4 SV=1	PREDICTED: AF4/FMR2 family member 3 [Falco peregrinus]
EVM0002256.1	AFF2	--	K15194|0|apla:101789773|K15194 AF4/FMR2 family member 2 | (RefSeq) AFF2; AF4/FMR2 family member 2	--	Uncharacterized protein {ECO:0000313|Ensembl:ENSGALP00000014918} OS=Gallus gallus (Chicken) PE=4 SV=2	PREDICTED: AF4/FMR2 family member 2 isoform X1 [Anas platyrhynchos]
EVM0007706.1	AFF3	Molecular Function: double-stranded DNA binding (GO:0003690);; Cellular Component: nucleolus (GO:0005730);; Biological Process: response to tumor necrosis factor (GO:0034612);; Biological Process: embryonic hindlimb morphogenesis (GO:0035116);;	K15195|7.62679e-180|gga:418705|K15195 AF4/FMR2 family member 3 | (RefSeq) AFF3; AF4/FMR2 family member 3	--	Uncharacterized protein {ECO:0000313|Ensembl:ENSAPLP00000015970} (Fragment) OS=Anas platyrhynchos (Domestic duck) PE=4 SV=1	PREDICTED: AF4/FMR2 family member 3 [Struthio camelus australis]
EVM0003477.1	AFF1	--	K15184|0|apla:101793143|K15184 AF4/FMR2 family member 1 | (RefSeq) AFF1; AF4/FMR2 family member 1	--	Uncharacterized protein {ECO:0000313|Ensembl:ENSAPLP00000003634} (Fragment) OS=Anas platyrhynchos (Domestic duck) PE=4 SV=1	PREDICTED: AF4/FMR2 family member 1-like isoform X3 [Anas platyrhynchos]
EVM0004243.1	AFF2	--	K15194|0|apla:101789773|K15194 AF4/FMR2 family member 2 | (RefSeq) AFF2; AF4/FMR2 family member 2	--	Uncharacterized protein {ECO:0000313|Ensembl:ENSAPLP00000003199} (Fragment) OS=Anas platyrhynchos (Domestic duck) PE=4 SV=1	PREDICTED: AF4/FMR2 family member 2 isoform X2 [Anas platyrhynchos]
EVM0006359.1	ADCY7	--	K08047|0|apla:101794076|K08047 adenylate cyclase 7 [EC:4.6.1.1] | (RefSeq) ADCY7; adenylate cyclase 7	Energy production and conversion	Adenylate cyclase type 7 {ECO:0000313|EMBL:EOA99812.1} (Fragment) OS=Anas platyrhynchos (Domestic duck) PE=3 SV=1	PREDICTED: adenylate cyclase type 7 isoform X1 [Anas platyrhynchos]
EVM0017812.1	ADCY8	Molecular Function: nucleotide binding (GO:0000166);; Molecular Function: adenylate cyclase activity (GO:0004016);; Biological Process: cAMP biosynthetic process (GO:0006171);; Biological Process: long-term memory (GO:0007616);; Cellular Component: integral component of membrane (GO:0016021);; Biological Process: intracellular signal transduction (GO:0035556);;	K08048|0|tgu:100230277|K08048 adenylate cyclase 8 [EC:4.6.1.1] | (RefSeq) ADCY8; adenylate cyclase 8	Energy production and conversion	Uncharacterized protein {ECO:0000313|Ensembl:ENSGALP00000026243} OS=Gallus gallus (Chicken) PE=3 SV=2	PREDICTED: adenylate cyclase type 8-like [Astyanax mexicanus]
EVM0011273.1	ADCY6	Molecular Function: nucleotide binding (GO:0000166);; Molecular Function: adenylate cyclase activity (GO:0004016);; Biological Process: cAMP biosynthetic process (GO:0006171);; Cellular Component: integral component of membrane (GO:0016021);; Biological Process: intracellular signal transduction (GO:0035556);;	K08045|0|fch:102049855|K08045 adenylate cyclase 5 [EC:4.6.1.1] | (RefSeq) ADCY5; adenylate cyclase 5	Energy production and conversion	Uncharacterized protein {ECO:0000313|Ensembl:ENSFALP00000013939} OS=Ficedula albicollis (Collared flycatcher) PE=3 SV=1	PREDICTED: LOW QUALITY PROTEIN: adenylate cyclase type 5 [Falco cherrug]
EVM0002142.1	ADCY3	--	K08043|0|gga:422013|K08043 adenylate cyclase 3 [EC:4.6.1.1] | (RefSeq) ADCY3; adenylate cyclase 3	Energy production and conversion	Uncharacterized protein {ECO:0000313|Ensembl:ENSGALP00000026753} OS=Gallus gallus (Chicken) PE=3 SV=2	PREDICTED: LOW QUALITY PROTEIN: adenylate cyclase type 3 [Meleagris gallopavo]
EVM0016580.1	ADCY1	--	K08041|0|fch:102056699|K08041 adenylate cyclase 1 [EC:4.6.1.1] | (RefSeq) ADCY1; adenylate cyclase 1	Energy production and conversion	Uncharacterized protein {ECO:0000313|Ensembl:ENSAPLP00000000524} (Fragment) OS=Anas platyrhynchos (Domestic duck) PE=3 SV=1	Adenylate cyclase type 1, partial [Anas platyrhynchos]
EVM0009614.1	ADCY6	--	K08045|0|fpg:101922323|K08045 adenylate cyclase 5 [EC:4.6.1.1] | (RefSeq) ADCY5; adenylate cyclase 5	Energy production and conversion	Adenylate cyclase type 5 {ECO:0000313|EMBL:EOB02802.1} (Fragment) OS=Anas platyrhynchos (Domestic duck) PE=3 SV=1	Adenylate cyclase type 5, partial [Anas platyrhynchos]
EVM0009653.1	ADCY2	--	K08042|0|apla:101803512|K08042 adenylate cyclase 2 [EC:4.6.1.1] | (RefSeq) ADCY2; adenylate cyclase 2	Energy production and conversion	Adenylate cyclase type 2 {ECO:0000313|EMBL:EOA97485.1} (Fragment) OS=Anas platyrhynchos (Domestic duck) PE=3 SV=1	PREDICTED: adenylate cyclase type 2 [Anas platyrhynchos]
EVM0005897.1	ADCY1	--	K08041|0|apla:101804073|K08041 adenylate cyclase 1 [EC:4.6.1.1] | (RefSeq) ADCY1; adenylate cyclase 1	Energy production and conversion	Uncharacterized protein {ECO:0000313|Ensembl:ENSAPLP00000000524} (Fragment) OS=Anas platyrhynchos (Domestic duck) PE=3 SV=1	Adenylate cyclase type 1, partial [Anas platyrhynchos]
EVM0003927.1	CDH10	Molecular Function: calcium ion binding (GO:0005509);; Cellular Component: plasma membrane (GO:0005886);; Biological Process: homophilic cell adhesion via plasma membrane adhesion molecules (GO:0007156);; Cellular Component: integral component of membrane (GO:0016021);;	K06802|0|mgp:100547929|K06802 cadherin 10, type 2, T2-cadherin | (RefSeq) cadherin-10	Function unknown	Cadherin-10 {ECO:0000313|EMBL:KFO09273.1} (Fragment) OS=Balearica regulorum gibbericeps PE=4 SV=1	PREDICTED: cadherin-10-like [Meleagris gallopavo]
EVM0006561.1	CDH8	Molecular Function: calcium ion binding (GO:0005509);; Cellular Component: plasma membrane (GO:0005886);; Biological Process: homophilic cell adhesion via plasma membrane adhesion molecules (GO:0007156);; Biological Process: response to cold (GO:0009409);; Cellular Component: integral component of membrane (GO:0016021);; Biological Process: synaptic transmission, glutamatergic (GO:0035249);; Cell…	K06800|0|apla:101796230|K06800 cadherin 8, type 2 | (RefSeq) CDH8, Cadherin-8; cadherin 8	Function unknown	Cadherin 8 {ECO:0000313|EMBL:ABR68859.1} OS=Gallus gallus (Chicken) PE=2 SV=1	PREDICTED: cadherin-8-like [Anas platyrhynchos]
EVM0007754.1	CDH6	Molecular Function: calcium ion binding (GO:0005509);; Cellular Component: nucleus (GO:0005634);; Cellular Component: cytoplasm (GO:0005737);; Cellular Component: plasma membrane (GO:0005886);; Biological Process: homophilic cell adhesion via plasma membrane adhesion molecules (GO:0007156);; Cellular Component: integral component of membrane (GO:0016021);;	K06798|0|apla:101793646|K06798 cadherin 6, type 2, K-cadherin | (RefSeq) CDH6, Cadherin-6; cadherin 6	Function unknown	Cadherin-6 {ECO:0000313|EMBL:EOB03735.1} (Fragment) OS=Anas platyrhynchos (Domestic duck) PE=4 SV=1	PREDICTED: cadherin-6 [Anas platyrhynchos]
EVM0006242.1	CDH7	--	K06799|0|clv:102092151|K06799 cadherin 7, type 2 | (RefSeq) CDH7, Cadherin-7; cadherin 7	Function unknown	Cadherin-7 {ECO:0000313|EMBL:KFO97380.1} OS=Calypte anna (Anna's hummingbird) PE=4 SV=1	PREDICTED: cadherin-7 [Calypte anna]
EVM0001462.1	CDH19	--	K06806|0|apla:101793040|K06806 cadherin 19, type 2 | (RefSeq) CDH19; cadherin 19	Function unknown	Cadherin-19 {ECO:0000313|EMBL:EOA96517.1} (Fragment) OS=Anas platyrhynchos (Domestic duck) PE=4 SV=1	Cadherin-19, partial [Anas platyrhynchos]
EVM0006799.1	CDH20	Molecular Function: calcium ion binding (GO:0005509);; Cellular Component: plasma membrane (GO:0005886);; Biological Process: homophilic cell adhesion via plasma membrane adhesion molecules (GO:0007156);; Cellular Component: integral component of membrane (GO:0016021);;	K06807|0|apla:101799811|K06807 cadherin 20, type 2 | (RefSeq) CDH20; cadherin-20	Function unknown	Cadherin-20 {ECO:0000313|EMBL:KFW68959.1} OS=Pygoscelis adelie (Adelie penguin) PE=4 SV=1	PREDICTED: LOW QUALITY PROTEIN: cadherin-20 [Anas platyrhynchos]
EVM0016123.1	CDH11	Molecular Function: calcium ion binding (GO:0005509);; Cellular Component: plasma membrane (GO:0005886);; Biological Process: homophilic cell adhesion via plasma membrane adhesion molecules (GO:0007156);; Cellular Component: integral component of membrane (GO:0016021);;	K06803|0|apla:101793771|K06803 cadherin 11, type 2, OB-cadherin | (RefSeq) CDH11; cadherin 11	Function unknown	Uncharacterized protein {ECO:0000313|Ensembl:ENSAPLP00000015042} (Fragment) OS=Anas platyrhynchos (Domestic duck) PE=4 SV=1	PREDICTED: cadherin-11 isoform X1 [Anas platyrhynchos]
EVM0010634.1	CDH18	--	K06805|0|apla:101799383|K06805 cadherin 18, type 2 | (RefSeq) CDH18; cadherin 18	Function unknown	Uncharacterized protein {ECO:0000313|Ensembl:ENSGALP00000021078} OS=Gallus gallus (Chicken) PE=4 SV=2	PREDICTED: cadherin-18 isoform X1 [Meleagris gallopavo]
EVM0001852.1	--	--	K06804|0|apla:101802995|K06804 cadherin 12, type 2, N-cadherin 2 | (RefSeq) CDH12; cadherin 12	Function unknown	Cadherin-12 {ECO:0000313|EMBL:KFQ87161.1} (Fragment) OS=Phoenicopterus ruber ruber (American flamingo) PE=4 SV=1	Cadherin-12, partial [Phoenicopterus ruber ruber]
EVM0004516.1	CDH9	Molecular Function: calcium ion binding (GO:0005509);; Cellular Component: plasma membrane (GO:0005886);; Biological Process: homophilic cell adhesion via plasma membrane adhesion molecules (GO:0007156);; Cellular Component: integral component of membrane (GO:0016021);;	K06801|0|apla:101792226|K06801 cadherin 9, type 2, T1-cadherin | (RefSeq) CDH9, Cadherin-9; cadherin 9	Function unknown	Uncharacterized protein {ECO:0000313|Ensembl:ENSAPLP00000005542} OS=Anas platyrhynchos (Domestic duck) PE=4 SV=1	PREDICTED: cadherin-9-like [Anas platyrhynchos]
EVM0000704.1	CDH10	Molecular Function: calcium ion binding (GO:0005509);; Cellular Component: plasma membrane (GO:0005886);; Biological Process: homophilic cell adhesion via plasma membrane adhesion molecules (GO:0007156);; Cellular Component: integral component of membrane (GO:0016021);;	K06802|0|apla:101791691|K06802 cadherin 10, type 2, T2-cadherin | (RefSeq) CDH10; cadherin 10	Function unknown	Cadherin-10 {ECO:0000313|EMBL:EOB08760.1} (Fragment) OS=Anas platyrhynchos (Domestic duck) PE=4 SV=1	PREDICTED: cadherin-10-like [Anas platyrhynchos]
EVM0012122.1	CDH22	--	K06812|0|apla:101791798|K06812 cadherin 22 | (RefSeq) CDH22; cadherin 22	Function unknown	Uncharacterized protein {ECO:0000313|Ensembl:ENSAPLP00000012525} (Fragment) OS=Anas platyrhynchos (Domestic duck) PE=4 SV=1	PREDICTED: cadherin-22 [Anas platyrhynchos]
EVM0017460.1	--	--	--	Cytoskeleton	Uncharacterized protein {ECO:0000313|Ensembl:ENSONIP00000020967} OS=Oreochromis niloticus (Nile tilapia) PE=4 SV=1	PREDICTED: LOW QUALITY PROTEIN: myosin-1-like [Opisthocomus hoazin]
EVM0004416.1	MYH7	--	K17751|0|gga:395350|K17751 myosin heavy chain 6/7 | (RefSeq) MYH7, AMHC1, myosin, myosin-7; myosin, heavy chain 7, cardiac muscle, beta	Cytoskeleton	Uncharacterized protein {ECO:0000313|Ensembl:ENSGALP00000022340} OS=Gallus gallus (Chicken) PE=4 SV=2	myosin-7 [Gallus gallus]
EVM0000102.1	MYH11	Cellular Component: stress fiber (GO:0001725);; Molecular Function: motor activity (GO:0003774);; Molecular Function: actin binding (GO:0003779);; Molecular Function: calmodulin binding (GO:0005516);; Molecular Function: ATP binding (GO:0005524);; Cellular Component: muscle myosin complex (GO:0005859);; Biological Process: smooth muscle contraction (GO:0006939);; Molecular Function: structural co…	K10352|0|apla:101803563|K10352 myosin heavy chain | (RefSeq) MYH11; myosin heavy chain 11	Cytoskeleton	Uncharacterized protein {ECO:0000313|Ensembl:ENSAPLP00000005955} OS=Anas platyrhynchos (Domestic duck) PE=4 SV=1	PREDICTED: myosin-11 isoform X1 [Anas platyrhynchos]
EVM0006790.1	MYH1F	Molecular Function: motor activity (GO:0003774);; Molecular Function: actin binding (GO:0003779);; Molecular Function: calmodulin binding (GO:0005516);; Molecular Function: ATP binding (GO:0005524);; Cellular Component: myofibril (GO:0030016);; Cellular Component: myosin filament (GO:0032982);;	K10352|0|tgu:100219858|K10352 myosin heavy chain | (RefSeq) myosin-3	Cytoskeleton	Uncharacterized protein {ECO:0000313|Ensembl:ENSGALP00000001418} OS=Gallus gallus (Chicken) PE=4 SV=1	PREDICTED: myosin-3-like isoform X3 [Charadrius vociferus]
EVM0005515.1	MYH10	Molecular Function: microfilament motor activity (GO:0000146);; Biological Process: mitotic cytokinesis (GO:0000281);; Biological Process: in utero embryonic development (GO:0001701);; Cellular Component: stress fiber (GO:0001725);; Biological Process: neuron migration (GO:0001764);; Biological Process: plasma membrane repair (GO:0001778);; Molecular Function: ATP binding (GO:0005524);; Cellular …	K10352|0|apla:101789798|K10352 myosin heavy chain | (RefSeq) MYH10, Myosin-10; myosin heavy chain 10	Cytoskeleton	Myosin-10 {ECO:0000313|EMBL:EOA93511.1} (Fragment) OS=Anas platyrhynchos (Domestic duck) PE=4 SV=1	PREDICTED: myosin-10 isoform X1 [Anas platyrhynchos]
EVM0016416.1	MYH7B	Molecular Function: motor activity (GO:0003774);; Molecular Function: actin binding (GO:0003779);; Molecular Function: ATP binding (GO:0005524);; Cellular Component: myosin complex (GO:0016459);;	K17751|0|gga:395279|K17751 myosin heavy chain 6/7 | (RefSeq) MYH7B, SM2, SSMHC, myosin, myosin-7B; myosin, heavy chain 7B, cardiac muscle, beta	Cytoskeleton	Myosin heavy chain {ECO:0000313|EMBL:BAB79445.1} OS=Gallus gallus (Chicken) PE=2 SV=1	PREDICTED: myosin-7B [Pygoscelis adeliae]
EVM0010511.1	MYH9	Molecular Function: microfilament motor activity (GO:0000146);; Biological Process: meiotic spindle organization (GO:0000212);; Biological Process: cytokinesis (GO:0000910);; Biological Process: angiogenesis (GO:0001525);; Biological Process: in utero embryonic development (GO:0001701);; Cellular Component: stress fiber (GO:0001725);; Cellular Component: ruffle (GO:0001726);; Biological Process: …	K10352|0|apla:101802795|K10352 myosin heavy chain | (RefSeq) MYH9; myosin heavy chain 9	Cytoskeleton	Myosin-9 {ECO:0000313|Ensembl:ENSGALP00000020445} OS=Gallus gallus (Chicken) PE=4 SV=2	PREDICTED: myosin-9-like isoform X1 [Anas platyrhynchos]
EVM0006892.1	MYH1B	--	K10352|0|gga:374069|K10352 myosin heavy chain | (RefSeq) MYH1B, MYH3; myosin, heavy chain 1B, skeletal muscle (similar to human myosin, heavy chain 1, skeletal muscle, adult)	Cytoskeleton	Uncharacterized protein {ECO:0000313|Ensembl:ENSGALP00000001425} OS=Gallus gallus (Chicken) PE=4 SV=1	myosin-3 [Gallus gallus]
EVM0009203.1	MYH7	Molecular Function: motor activity (GO:0003774);; Molecular Function: actin binding (GO:0003779);; Molecular Function: ATP binding (GO:0005524);; Cellular Component: myosin complex (GO:0016459);;	K17751|0|phi:102107556|K17751 myosin heavy chain 6/7 | (RefSeq) MYH7; myosin-7	Cytoskeleton	Uncharacterized protein {ECO:0000313|Ensembl:ENSFALP00000007637} OS=Ficedula albicollis (Collared flycatcher) PE=4 SV=1	PREDICTED: myosin-7 isoform X2 [Pseudopodoces humilis]
EVM0016312.1	--	--	K10352|0|gga:427789|K10352 myosin heavy chain | (RefSeq) MYH1G, N101; myosin, heavy chain 1G, skeletal muscle (similar to human myosin, heavy chain 1, skeletal muscle, adult)	Cytoskeleton	Uncharacterized protein {ECO:0000313|Ensembl:ENSGALP00000001422} OS=Gallus gallus (Chicken) PE=4 SV=2	PREDICTED: myosin heavy chain, skeletal muscle, adult isoform X1 [Gallus gallus]
EVM0010567.1	MYH1C	Molecular Function: motor activity (GO:0003774);; Molecular Function: actin binding (GO:0003779);; Molecular Function: calmodulin binding (GO:0005516);; Molecular Function: ATP binding (GO:0005524);; Cellular Component: myofibril (GO:0030016);; Cellular Component: myosin filament (GO:0032982);;	K10352|0|gga:417310|K10352 myosin heavy chain | (RefSeq) MYH1C; myosin, heavy chain 1C, skeletal muscle (similar to human myosin, heavy chain 1, skeletal muscle, adult)	Cytoskeleton	Uncharacterized protein {ECO:0000313|Ensembl:ENSGALP00000042123} OS=Gallus gallus (Chicken) PE=4 SV=1	MyHC1 [Anser anser]
EVM0005180.1	MYH15	Molecular Function: motor activity (GO:0003774);; Molecular Function: actin binding (GO:0003779);; Molecular Function: ATP binding (GO:0005524);; Cellular Component: myosin complex (GO:0016459);;	K17751|0|fch:102053298|K17751 myosin heavy chain 6/7 | (RefSeq) MYH15; myosin heavy chain 15	Cytoskeleton	Uncharacterized protein {ECO:0000313|Ensembl:ENSGALP00000036100} OS=Gallus gallus (Chicken) PE=4 SV=2	PREDICTED: myosin-15 isoform X1 [Tauraco erythrolophus]
EVM0007869.1	MYH1E	--	K10352|0|apla:101790171|K10352 myosin heavy chain | (RefSeq) myosin-13-like	Cytoskeleton	Uncharacterized protein {ECO:0000313|Ensembl:ENSAPLP00000013607} (Fragment) OS=Anas platyrhynchos (Domestic duck) PE=4 SV=1	PREDICTED: LOW QUALITY PROTEIN: myosin-13-like, partial [Anas platyrhynchos]
EVM0013273.1	MYH1D	Molecular Function: motor activity (GO:0003774);; Molecular Function: actin binding (GO:0003779);; Molecular Function: calmodulin binding (GO:0005516);; Molecular Function: ATP binding (GO:0005524);; Cellular Component: myofibril (GO:0030016);; Cellular Component: myosin filament (GO:0032982);;	K10352|0|gga:417306|K10352 myosin heavy chain | (RefSeq) MYH1D; myosin, heavy chain 1D, skeletal muscle (similar to human myosin, heavy chain 1, skeletal muscle, adult)	Cytoskeleton	Myosin-3 {ECO:0000313|EMBL:KFW61370.1} (Fragment) OS=Pygoscelis adelie (Adelie penguin) PE=4 SV=1	RecName: Full=Myosin-3; AltName: Full=Myosin heavy chain 3; AltName: Full=Myosin heavy chain, fast skeletal muscle, embryonic [Gallus gallus]
EVM0001414.1	--	--	K04257|1.14657e-176|apla:101791080|K04257 olfactory receptor | (RefSeq) olfactory receptor 14C36	--	Olfactory receptor {ECO:0000256|RuleBase:RU000688} (Fragment) OS=Anas platyrhynchos (Domestic duck) PE=3 SV=1	PREDICTED: olfactory receptor 14C36-like [Anas platyrhynchos]
EVM0016040.1	--	--	K04257|9.98491e-177|apla:101791080|K04257 olfactory receptor | (RefSeq) olfactory receptor 14C36	--	Olfactory receptor 14J1 {ECO:0000313|EMBL:KFQ84627.1} (Fragment) OS=Phoenicopterus ruber ruber (American flamingo) PE=4 SV=1	Olfactory receptor 14J1, partial [Phoenicopterus ruber ruber]
EVM0015753.1	--	--	K04257|0|apla:101791080|K04257 olfactory receptor | (RefSeq) olfactory receptor 14C36	--	Olfactory receptor {ECO:0000256|RuleBase:RU000688} (Fragment) OS=Anas platyrhynchos (Domestic duck) PE=3 SV=1	PREDICTED: olfactory receptor 14C36-like [Anas platyrhynchos]
EVM0001262.1	--	--	K04257|4.87628e-178|apla:101791080|K04257 olfactory receptor | (RefSeq) olfactory receptor 14C36	--	Olfactory receptor {ECO:0000256|RuleBase:RU000688} (Fragment) OS=Anas platyrhynchos (Domestic duck) PE=3 SV=1	PREDICTED: olfactory receptor 14C36-like [Anas platyrhynchos]
EVM0009280.1	--	--	K04257|6.06924e-173|apla:101791080|K04257 olfactory receptor | (RefSeq) olfactory receptor 14C36	--	Olfactory receptor 14J1 {ECO:0000313|EMBL:KFQ84627.1} (Fragment) OS=Phoenicopterus ruber ruber (American flamingo) PE=4 SV=1	Olfactory receptor 14J1, partial [Phoenicopterus ruber ruber]
EVM0002074.1	--	--	K04257|3.85171e-178|apla:101794371|K04257 olfactory receptor | (RefSeq) olfactory receptor 14C36-like	--	Olfactory receptor {ECO:0000256|RuleBase:RU000688} (Fragment) OS=Anas platyrhynchos (Domestic duck) PE=3 SV=1	PREDICTED: olfactory receptor 14C36-like [Anas platyrhynchos]
EVM0012618.1	--	--	K04257|1.17791e-172|apla:101791080|K04257 olfactory receptor | (RefSeq) olfactory receptor 14C36	--	Olfactory receptor 14J1 {ECO:0000313|EMBL:KFQ84627.1} (Fragment) OS=Phoenicopterus ruber ruber (American flamingo) PE=4 SV=1	Olfactory receptor 14J1, partial [Phoenicopterus ruber ruber]
EVM0016382.1	--	--	K04257|0|apla:101791080|K04257 olfactory receptor | (RefSeq) olfactory receptor 14C36	--	Olfactory receptor 14J1 {ECO:0000313|EMBL:KFQ84627.1} (Fragment) OS=Phoenicopterus ruber ruber (American flamingo) PE=4 SV=1	Olfactory receptor 14J1, partial [Phoenicopterus ruber ruber]
EVM0007836.1	--	--	K04257|4.33924e-178|apla:101791080|K04257 olfactory receptor | (RefSeq) olfactory receptor 14C36	--	Olfactory receptor 14J1 {ECO:0000313|EMBL:KFQ84627.1} (Fragment) OS=Phoenicopterus ruber ruber (American flamingo) PE=4 SV=1	PREDICTED: olfactory receptor 14C36-like [Haliaeetus leucocephalus]
EVM0016813.1	--	--	K04257|5.60134e-176|apla:101791080|K04257 olfactory receptor | (RefSeq) olfactory receptor 14C36	--	Olfactory receptor 14J1 {ECO:0000313|EMBL:KFQ84627.1} (Fragment) OS=Phoenicopterus ruber ruber (American flamingo) PE=4 SV=1	Olfactory receptor 14J1, partial [Phoenicopterus ruber ruber]
EVM0015019.1	--	--	K04257|0|apla:101791080|K04257 olfactory receptor | (RefSeq) olfactory receptor 14C36	--	Olfactory receptor {ECO:0000256|RuleBase:RU000688} (Fragment) OS=Anas platyrhynchos (Domestic duck) PE=3 SV=1	PREDICTED: olfactory receptor 14C36-like [Anas platyrhynchos]
EVM0000964.1	--	--	K04257|8.80246e-179|apla:101791080|K04257 olfactory receptor | (RefSeq) olfactory receptor 14C36	--	Olfactory receptor {ECO:0000256|RuleBase:RU000688} (Fragment) OS=Anas platyrhynchos (Domestic duck) PE=3 SV=1	PREDICTED: olfactory receptor 14C36-like [Anas platyrhynchos]
EVM0005022.1	--	--	K04257|1.36264e-169|apla:101791080|K04257 olfactory receptor | (RefSeq) olfactory receptor 14C36	--	Olfactory receptor {ECO:0000256|RuleBase:RU000688} (Fragment) OS=Anas platyrhynchos (Domestic duck) PE=3 SV=1	PREDICTED: olfactory receptor 14C36-like [Anas platyrhynchos]
EVM0006591.1	--	--	K04257|1.40699e-174|apla:101791080|K04257 olfactory receptor | (RefSeq) olfactory receptor 14C36	--	Olfactory receptor {ECO:0000256|RuleBase:RU000688} OS=Anas platyrhynchos (Domestic duck) PE=3 SV=1	PREDICTED: olfactory receptor 14J1-like [Egretta garzetta]
EVM0002413.1	--	--	K04257|1.22346e-178|apla:101791080|K04257 olfactory receptor | (RefSeq) olfactory receptor 14C36	--	Olfactory receptor 14J1 {ECO:0000313|EMBL:KFQ84627.1} (Fragment) OS=Phoenicopterus ruber ruber (American flamingo) PE=4 SV=1	PREDICTED: olfactory receptor 14C36-like [Haliaeetus leucocephalus]
EVM0001638.1	--	--	K04257|0|apla:101791080|K04257 olfactory receptor | (RefSeq) olfactory receptor 14C36	--	Olfactory receptor {ECO:0000256|RuleBase:RU000688} (Fragment) OS=Anas platyrhynchos (Domestic duck) PE=3 SV=1	PREDICTED: olfactory receptor 14C36-like [Anas platyrhynchos]
EVM0012748.1	--	--	K04257|1.81904e-179|apla:101791080|K04257 olfactory receptor | (RefSeq) olfactory receptor 14C36	--	Olfactory receptor {ECO:0000256|RuleBase:RU000688} (Fragment) OS=Anas platyrhynchos (Domestic duck) PE=3 SV=1	PREDICTED: olfactory receptor 14C36-like [Anas platyrhynchos]
EVM0003932.1	--	--	K04257|7.41291e-180|apla:101791080|K04257 olfactory receptor | (RefSeq) olfactory receptor 14C36	--	Olfactory receptor {ECO:0000256|RuleBase:RU000688} (Fragment) OS=Anas platyrhynchos (Domestic duck) PE=3 SV=1	PREDICTED: olfactory receptor 14C36-like [Anas platyrhynchos]
EVM0010356.1	--	--	K04257|0|apla:101791080|K04257 olfactory receptor | (RefSeq) olfactory receptor 14C36	--	Olfactory receptor {ECO:0000256|RuleBase:RU000688} (Fragment) OS=Anas platyrhynchos (Domestic duck) PE=3 SV=1	PREDICTED: olfactory receptor 14C36-like [Anas platyrhynchos]
EVM0003004.1	--	--	K04257|2.81064e-178|apla:101791080|K04257 olfactory receptor | (RefSeq) olfactory receptor 14C36	--	Olfactory receptor {ECO:0000256|RuleBase:RU000688} (Fragment) OS=Anas platyrhynchos (Domestic duck) PE=3 SV=1	PREDICTED: olfactory receptor 14C36-like [Anas platyrhynchos]
EVM0003226.1	--	--	K04257|0|apla:101791080|K04257 olfactory receptor | (RefSeq) olfactory receptor 14C36	--	Olfactory receptor {ECO:0000256|RuleBase:RU000688} (Fragment) OS=Anas platyrhynchos (Domestic duck) PE=3 SV=1	PREDICTED: olfactory receptor 14C36-like [Anas platyrhynchos]
EVM0006441.1	--	--	K04257|9.99833e-180|apla:101804963|K04257 olfactory receptor | (RefSeq) olfactory receptor 14C36-like	--	Olfactory receptor {ECO:0000256|RuleBase:RU000688} (Fragment) OS=Anas platyrhynchos (Domestic duck) PE=3 SV=1	PREDICTED: olfactory receptor 14C36-like [Anas platyrhynchos]
EVM0000732.1	--	--	K04257|3.26617e-178|apla:101791080|K04257 olfactory receptor | (RefSeq) olfactory receptor 14C36	--	Olfactory receptor {ECO:0000256|RuleBase:RU000688} (Fragment) OS=Anas platyrhynchos (Domestic duck) PE=3 SV=1	PREDICTED: olfactory receptor 14C36-like [Anas platyrhynchos]
EVM0003273.1	--	--	K04257|1.05727e-165|apla:101791080|K04257 olfactory receptor | (RefSeq) olfactory receptor 14C36	--	Olfactory receptor 14J1 {ECO:0000313|EMBL:KFP18374.1} (Fragment) OS=Egretta garzetta (little egret) PE=4 SV=1	PREDICTED: olfactory receptor 14C36-like [Anas platyrhynchos]
EVM0005484.1	--	--	--	--	Olfactory receptor 14J1 {ECO:0000313|EMBL:KFQ84627.1} (Fragment) OS=Phoenicopterus ruber ruber (American flamingo) PE=4 SV=1	PREDICTED: olfactory receptor 14C36-like, partial [Gallus gallus]
EVM0010470.1	--	--	K04257|1.33786e-178|apla:101791080|K04257 olfactory receptor | (RefSeq) olfactory receptor 14C36	--	Olfactory receptor 14J1 {ECO:0000313|EMBL:KFQ84627.1} (Fragment) OS=Phoenicopterus ruber ruber (American flamingo) PE=4 SV=1	Olfactory receptor 14J1, partial [Phoenicopterus ruber ruber]
EVM0014305.1	--	--	K04257|0|apla:101791080|K04257 olfactory receptor | (RefSeq) olfactory receptor 14C36	--	Olfactory receptor {ECO:0000256|RuleBase:RU000688} (Fragment) OS=Anas platyrhynchos (Domestic duck) PE=3 SV=1	PREDICTED: olfactory receptor 14C36-like [Anas platyrhynchos]
EVM0009507.1	--	--	K04257|0|apla:101791080|K04257 olfactory receptor | (RefSeq) olfactory receptor 14C36	--	Olfactory receptor {ECO:0000256|RuleBase:RU000688} (Fragment) OS=Anas platyrhynchos (Domestic duck) PE=3 SV=1	PREDICTED: olfactory receptor 14C36-like [Anas platyrhynchos]
EVM0002008.1	--	--	K04257|0|apla:101791080|K04257 olfactory receptor | (RefSeq) olfactory receptor 14C36	--	Olfactory receptor {ECO:0000256|RuleBase:RU000688} (Fragment) OS=Anas platyrhynchos (Domestic duck) PE=3 SV=1	PREDICTED: olfactory receptor 14C36-like [Anas platyrhynchos]
EVM0006112.1	--	--	K04257|9.60119e-178|apla:101791080|K04257 olfactory receptor | (RefSeq) olfactory receptor 14C36	--	Olfactory receptor {ECO:0000256|RuleBase:RU000688} (Fragment) OS=Anas platyrhynchos (Domestic duck) PE=3 SV=1	PREDICTED: olfactory receptor 14C36-like [Anas platyrhynchos]
EVM0001045.1	--	--	K04257|0|apla:101791080|K04257 olfactory receptor | (RefSeq) olfactory receptor 14C36	--	Olfactory receptor {ECO:0000256|RuleBase:RU000688} (Fragment) OS=Anas platyrhynchos (Domestic duck) PE=3 SV=1	PREDICTED: olfactory receptor 14C36-like [Anas platyrhynchos]
EVM0003244.1	--	--	K04257|1.83921e-179|apla:101791080|K04257 olfactory receptor | (RefSeq) olfactory receptor 14C36	--	Olfactory receptor 14J1 {ECO:0000313|EMBL:KFQ84627.1} (Fragment) OS=Phoenicopterus ruber ruber (American flamingo) PE=4 SV=1	Olfactory receptor 14J1, partial [Phoenicopterus ruber ruber]
EVM0001902.1	--	--	K04257|0|apla:101791080|K04257 olfactory receptor | (RefSeq) olfactory receptor 14C36	--	Olfactory receptor {ECO:0000256|RuleBase:RU000688} (Fragment) OS=Anas platyrhynchos (Domestic duck) PE=3 SV=1	PREDICTED: olfactory receptor 14C36-like [Anas platyrhynchos]
EVM0009836.1	--	--	K04257|0|apla:101791080|K04257 olfactory receptor | (RefSeq) olfactory receptor 14C36	--	Olfactory receptor {ECO:0000256|RuleBase:RU000688} (Fragment) OS=Anas platyrhynchos (Domestic duck) PE=3 SV=1	PREDICTED: olfactory receptor 14C36-like [Anas platyrhynchos]
EVM0009643.1	--	--	K04257|5.28409e-180|apla:101791080|K04257 olfactory receptor | (RefSeq) olfactory receptor 14C36	--	Olfactory receptor {ECO:0000256|RuleBase:RU000688} (Fragment) OS=Anas platyrhynchos (Domestic duck) PE=3 SV=1	PREDICTED: olfactory receptor 14C36-like [Anas platyrhynchos]
EVM0010613.1	--	--	K04257|0|apla:101791080|K04257 olfactory receptor | (RefSeq) olfactory receptor 14C36	--	Olfactory receptor {ECO:0000256|RuleBase:RU000688} (Fragment) OS=Anas platyrhynchos (Domestic duck) PE=3 SV=1	PREDICTED: olfactory receptor 14C36-like [Anas platyrhynchos]
EVM0016951.1	--	--	K04257|8.23637e-176|apla:101791080|K04257 olfactory receptor | (RefSeq) olfactory receptor 14C36	--	Olfactory receptor {ECO:0000256|RuleBase:RU000688} (Fragment) OS=Anas platyrhynchos (Domestic duck) PE=3 SV=1	PREDICTED: olfactory receptor 14C36-like [Anas platyrhynchos]
EVM0014916.1	--	--	K04257|0|apla:101791080|K04257 olfactory receptor | (RefSeq) olfactory receptor 14C36	--	Olfactory receptor {ECO:0000256|RuleBase:RU000688} (Fragment) OS=Anas platyrhynchos (Domestic duck) PE=3 SV=1	PREDICTED: olfactory receptor 14C36-like [Anas platyrhynchos]
EVM0015286.1	--	--	K04257|9.52757e-179|apla:101791080|K04257 olfactory receptor | (RefSeq) olfactory receptor 14C36	--	Olfactory receptor 14J1 {ECO:0000313|EMBL:KFQ84627.1} (Fragment) OS=Phoenicopterus ruber ruber (American flamingo) PE=4 SV=1	Olfactory receptor 14J1, partial [Phoenicopterus ruber ruber]
EVM0002874.1	--	--	K04257|0|apla:101791080|K04257 olfactory receptor | (RefSeq) olfactory receptor 14C36	--	Olfactory receptor 14J1 {ECO:0000313|EMBL:KFQ84627.1} (Fragment) OS=Phoenicopterus ruber ruber (American flamingo) PE=4 SV=1	Olfactory receptor 14J1, partial [Phoenicopterus ruber ruber]
EVM0010427.1	--	--	K04257|1.12081e-177|apla:101791080|K04257 olfactory receptor | (RefSeq) olfactory receptor 14C36	--	Olfactory receptor {ECO:0000256|RuleBase:RU000688} (Fragment) OS=Anas platyrhynchos (Domestic duck) PE=3 SV=1	PREDICTED: olfactory receptor 14C36-like [Anas platyrhynchos]
EVM0016168.1	--	--	K04257|0|apla:101791080|K04257 olfactory receptor | (RefSeq) olfactory receptor 14C36	--	Olfactory receptor {ECO:0000256|RuleBase:RU000688} (Fragment) OS=Anas platyrhynchos (Domestic duck) PE=3 SV=1	PREDICTED: olfactory receptor 14C36-like [Anas platyrhynchos]
EVM0009282.1	--	--	K04257|3.58139e-179|apla:101791080|K04257 olfactory receptor | (RefSeq) olfactory receptor 14C36	--	Olfactory receptor {ECO:0000256|RuleBase:RU000688} (Fragment) OS=Anas platyrhynchos (Domestic duck) PE=3 SV=1	PREDICTED: olfactory receptor 14C36-like [Anas platyrhynchos]
EVM0008516.1	--	--	K04257|0|apla:101791080|K04257 olfactory receptor | (RefSeq) olfactory receptor 14C36	--	Olfactory receptor {ECO:0000256|RuleBase:RU000688} (Fragment) OS=Anas platyrhynchos (Domestic duck) PE=3 SV=1	PREDICTED: olfactory receptor 14C36-like [Anas platyrhynchos]
EVM0014551.1	--	--	K04257|0|apla:101791080|K04257 olfactory receptor | (RefSeq) olfactory receptor 14C36	--	Olfactory receptor {ECO:0000256|RuleBase:RU000688} (Fragment) OS=Anas platyrhynchos (Domestic duck) PE=3 SV=1	PREDICTED: olfactory receptor 14C36-like [Anas platyrhynchos]
EVM0015818.1	--	--	K04257|1.04138e-176|apla:101791080|K04257 olfactory receptor | (RefSeq) olfactory receptor 14C36	--	Olfactory receptor {ECO:0000256|RuleBase:RU000688} (Fragment) OS=Anas platyrhynchos (Domestic duck) PE=3 SV=1	PREDICTED: olfactory receptor 14A16-like [Pterocles gutturalis]
EVM0011616.1	--	--	K04257|5.92952e-178|apla:101791080|K04257 olfactory receptor | (RefSeq) olfactory receptor 14C36	--	Olfactory receptor {ECO:0000256|RuleBase:RU000688} (Fragment) OS=Anas platyrhynchos (Domestic duck) PE=3 SV=1	PREDICTED: olfactory receptor 14C36-like [Anas platyrhynchos]
EVM0009638.1	--	--	K04257|0|apla:101791080|K04257 olfactory receptor | (RefSeq) olfactory receptor 14C36	--	Olfactory receptor 14J1 {ECO:0000313|EMBL:KFQ84627.1} (Fragment) OS=Phoenicopterus ruber ruber (American flamingo) PE=4 SV=1	PREDICTED: olfactory receptor 14C36-like [Anas platyrhynchos]
EVM0008753.1	--	--	K04257|6.7177e-178|apla:101791080|K04257 olfactory receptor | (RefSeq) olfactory receptor 14C36	--	Olfactory receptor {ECO:0000256|RuleBase:RU000688} (Fragment) OS=Anas platyrhynchos (Domestic duck) PE=3 SV=1	PREDICTED: olfactory receptor 14C36-like [Anas platyrhynchos]
EVM0005778.1	--	--	K04257|0|apla:101796424|K04257 olfactory receptor | (RefSeq) olfactory receptor 14C36	--	Uncharacterized protein {ECO:0000313|Ensembl:ENSAPLP00000001087} (Fragment) OS=Anas platyrhynchos (Domestic duck) PE=4 SV=1	PREDICTED: olfactory receptor 14C36-like [Anas platyrhynchos]
EVM0006630.1	--	--	K04257|9.13409e-177|apla:101794371|K04257 olfactory receptor | (RefSeq) olfactory receptor 14C36-like	--	Olfactory receptor 14J1 {ECO:0000313|EMBL:KFQ84627.1} (Fragment) OS=Phoenicopterus ruber ruber (American flamingo) PE=4 SV=1	Olfactory receptor 14J1, partial [Phoenicopterus ruber ruber]
EVM0007099.1	--	--	K04257|0|apla:101791080|K04257 olfactory receptor | (RefSeq) olfactory receptor 14C36	--	Olfactory receptor {ECO:0000256|RuleBase:RU000688} (Fragment) OS=Anas platyrhynchos (Domestic duck) PE=3 SV=1	Olfactory receptor 14J1, partial [Podiceps cristatus]
EVM0008957.1	--	--	K04257|0|apla:101791080|K04257 olfactory receptor | (RefSeq) olfactory receptor 14C36	--	Olfactory receptor 14J1 {ECO:0000313|EMBL:KFQ84627.1} (Fragment) OS=Phoenicopterus ruber ruber (American flamingo) PE=4 SV=1	Olfactory receptor 14J1, partial [Phoenicopterus ruber ruber]
EVM0010730.1	--	--	K04257|5.72003e-175|apla:101791080|K04257 olfactory receptor | (RefSeq) olfactory receptor 14C36	--	Olfactory receptor 14J1 {ECO:0000313|EMBL:KFQ84627.1} (Fragment) OS=Phoenicopterus ruber ruber (American flamingo) PE=4 SV=1	Olfactory receptor 14J1, partial [Phoenicopterus ruber ruber]
EVM0007033.1	--	--	K04257|1.0462e-176|apla:101791080|K04257 olfactory receptor | (RefSeq) olfactory receptor 14C36	--	Olfactory receptor {ECO:0000256|RuleBase:RU000688} (Fragment) OS=Anas platyrhynchos (Domestic duck) PE=3 SV=1	PREDICTED: olfactory receptor 14C36-like [Anas platyrhynchos]
EVM0002399.1	--	--	K04257|0|apla:101791080|K04257 olfactory receptor | (RefSeq) olfactory receptor 14C36	--	Olfactory receptor {ECO:0000256|RuleBase:RU000688} (Fragment) OS=Anas platyrhynchos (Domestic duck) PE=3 SV=1	PREDICTED: olfactory receptor 14C36-like [Anas platyrhynchos]
EVM0001444.1	--	--	K04257|1.0303e-179|apla:101791080|K04257 olfactory receptor | (RefSeq) olfactory receptor 14C36	--	Olfactory receptor 14J1 {ECO:0000313|EMBL:KFQ84627.1} (Fragment) OS=Phoenicopterus ruber ruber (American flamingo) PE=4 SV=1	Olfactory receptor 14J1, partial [Phoenicopterus ruber ruber]
EVM0003372.1	--	--	--	--	Inverted formin-2 {ECO:0000313|EMBL:EMP28055.1} OS=Chelonia mydas (Green sea-turtle) PE=4 SV=1	PREDICTED: inverted formin-2-like isoform X2 [Gallus gallus]
EVM0010877.1	--	--	--	--	Uncharacterized protein {ECO:0000313|Ensembl:ENSAPLP00000015813} OS=Anas platyrhynchos (Domestic duck) PE=4 SV=1	PREDICTED: inverted formin-2 isoform X6 [Gallus gallus]
EVM0007916.1	--	--	--	--	Uncharacterized protein {ECO:0000313|Ensembl:ENSGALP00000018935} OS=Gallus gallus (Chicken) PE=4 SV=2	PREDICTED: inverted formin-2-like [Anas platyrhynchos]
EVM0001625.1	PTPRK	Molecular Function: protein tyrosine phosphatase activity (GO:0004725);; Cellular Component: membrane (GO:0016020);;	K06776|0|apla:101802527|K06776 receptor-type tyrosine-protein phosphatase kappa [EC:3.1.3.48] | (RefSeq) PTPRK; protein tyrosine phosphatase, receptor type K	Signal transduction mechanisms	Receptor-type tyrosine-protein phosphatase kappa {ECO:0000313|EMBL:KFQ93683.1} OS=Nipponia nippon (Crested ibis) PE=4 SV=1	Receptor-type tyrosine-protein phosphatase kappa [Nipponia nippon]
EVM0003710.1	PTPRT	--	K13297|0|apla:101803878|K13297 receptor-type tyrosine-protein phosphatase T [EC:3.1.3.48] | (RefSeq) PTPRT; protein tyrosine phosphatase, receptor type T	Signal transduction mechanisms	Uncharacterized protein {ECO:0000313|Ensembl:ENSFALP00000005995} OS=Ficedula albicollis (Collared flycatcher) PE=4 SV=1	PREDICTED: receptor-type tyrosine-protein phosphatase T-like [Anas platyrhynchos]
EVM0008411.1	PTPRT	--	K13297|0|fpg:101911213|K13297 receptor-type tyrosine-protein phosphatase T [EC:3.1.3.48] | (RefSeq) PTPRT; protein tyrosine phosphatase, receptor type T	Signal transduction mechanisms	Uncharacterized protein {ECO:0000313|Ensembl:ENSGALP00000005398} OS=Gallus gallus (Chicken) PE=4 SV=2	PREDICTED: receptor-type tyrosine-protein phosphatase T [Meleagris gallopavo]
EVM0014655.1	PTPRM	--	K05693|0|apla:101803609|K05693 receptor-type tyrosine-protein phosphatase mu [EC:3.1.3.48] | (RefSeq) PTPRM; protein tyrosine phosphatase, receptor type M	Signal transduction mechanisms	Uncharacterized protein {ECO:0000313|Ensembl:ENSFALP00000006636} OS=Ficedula albicollis (Collared flycatcher) PE=4 SV=1	PREDICTED: receptor-type tyrosine-protein phosphatase mu-like, partial [Tauraco erythrolophus]
EVM0012858.1	PTPRU	Molecular Function: protein tyrosine phosphatase activity (GO:0004725);; Cellular Component: plasma membrane (GO:0005886);; Cellular Component: cell-cell junction (GO:0005911);; Molecular Function: beta-catenin binding (GO:0008013);; Biological Process: negative regulation of cell proliferation (GO:0008285);; Cellular Component: integral component of membrane (GO:0016021);; Biological Process: ce…	K16662|0|gga:395153|K16662 receptor-type tyrosine-protein phosphatase U [EC:3.1.3.48] | (RefSeq) PTPRU; protein tyrosine phosphatase, receptor type U	Signal transduction mechanisms	Uncharacterized protein {ECO:0000313|Ensembl:ENSMGAP00000002130} (Fragment) OS=Meleagris gallopavo (Common turkey) PE=4 SV=2	receptor-type tyrosine-protein phosphatase U precursor [Gallus gallus]
EVM0003292.1	PFKFB2	Molecular Function: 6-phosphofructo-2-kinase activity (GO:0003873);; Molecular Function: fructose-2,6-bisphosphate 2-phosphatase activity (GO:0004331);; Molecular Function: ATP binding (GO:0005524);; Biological Process: fructose metabolic process (GO:0006000);; Biological Process: fructose 2,6-bisphosphate metabolic process (GO:0006003);; Biological Process: glycolytic process (GO:0006096);; Mole…	K19029|0|gga:419850|K19029 6-phosphofructo-2-kinase / fructose-2,6-biphosphatase 2 [EC:2.7.1.105 3.1.3.46] | (RefSeq) PFKFB2; 6-phosphofructo-2-kinase/fructose-2,6-biphosphatase 2	Carbohydrate transport and metabolism	Uncharacterized protein {ECO:0000313|Ensembl:ENSGALP00000001684} (Fragment) OS=Gallus gallus (Chicken) PE=4 SV=2	6-phosphofructo-2-kinase/fructose-2,6-biphosphatase 2 [Columba livia]
EVM0016139.1	PFKFB4	Molecular Function: 6-phosphofructo-2-kinase activity (GO:0003873);; Molecular Function: fructose-2,6-bisphosphate 2-phosphatase activity (GO:0004331);; Molecular Function: ATP binding (GO:0005524);; Cellular Component: cytosol (GO:0005829);; Biological Process: fructose metabolic process (GO:0006000);; Biological Process: fructose 2,6-bisphosphate metabolic process (GO:0006003);; Biological Proc…	K19028|0|gga:415906|K19028 6-phosphofructo-2-kinase / fructose-2,6-biphosphatase 1 [EC:2.7.1.105 3.1.3.46] | (RefSeq) PFKFB4, 6-biphosphatase, 6-bisphosphatase, 6-phosphofructo-2-kinase/fructose-2, 6PF-2-K/Fru-2; 6-phosphofructo-2-kinase/fructose-2,6-biphosphatase 4	Carbohydrate transport and metabolism	Uncharacterized protein {ECO:0000313|Ensembl:ENSACAP00000011391} OS=Anolis carolinensis (Green anole) PE=4 SV=2	6-phosphofructo-2-kinase/fructose-2,6-bisphosphatase [Gallus gallus]
EVM0011706.1	PFKFB3	Molecular Function: 6-phosphofructo-2-kinase activity (GO:0003873);; Molecular Function: fructose-2,6-bisphosphate 2-phosphatase activity (GO:0004331);; Molecular Function: ATP binding (GO:0005524);; Biological Process: fructose metabolic process (GO:0006000);; Biological Process: fructose 2,6-bisphosphate metabolic process (GO:0006003);;	K01103|0|gga:418247|K01103 6-phosphofructo-2-kinase / fructose-2,6-biphosphatase 3&#160; [EC:2.7.1.105 3.1.3.46] | (RefSeq) PFKFB3; 6-phosphofructo-2-kinase/fructose-2,6-biphosphatase 3	Carbohydrate transport and metabolism	Uncharacterized protein {ECO:0000313|Ensembl:ENSAPLP00000004041} OS=Anas platyrhynchos (Domestic duck) PE=4 SV=1	PREDICTED: 6-phosphofructo-2-kinase/fructose-2,6-bisphosphatase 3 isoform X8 [Gallus gallus]
EVM0014135.1	--	Molecular Function: 6-phosphofructo-2-kinase activity (GO:0003873);; Molecular Function: fructose-2,6-bisphosphate 2-phosphatase activity (GO:0004331);; Molecular Function: ATP binding (GO:0005524);; Biological Process: fructose metabolic process (GO:0006000);; Biological Process: fructose 2,6-bisphosphate metabolic process (GO:0006003);;	K19030|0|gga:100859653|K19030 6-phosphofructo-2-kinase / fructose-2,6-biphosphatase 4 [EC:2.7.1.105 3.1.3.46] | (RefSeq) PFKFB4L; 6-phosphofructo-2-kinase/fructose-2,6-biphosphatase 4-like	Carbohydrate transport and metabolism	Uncharacterized protein {ECO:0000313|Ensembl:ENSGALP00000003271} OS=Gallus gallus (Chicken) PE=4 SV=2	PREDICTED: 6-phosphofructo-2-kinase/fructose-2,6-bisphosphatase 4-like isoform X1 [Gallus gallus]
EVM0010474.1	CNTNAP2	--	K07380|2.7627e-158|apla:101795189|K07380 contactin associated protein-like 2 | (RefSeq) CNTNAP2; contactin associated protein-like 2	Signal transduction mechanisms	Contactin-associated protein-like 2 {ECO:0000313|EMBL:KFV86231.1} (Fragment) OS=Struthio camelus australis PE=4 SV=1	Contactin-associated protein-like 2, partial [Struthio camelus australis]
EVM0005295.1	CNTNAP2	--	K07380|0|apla:101795189|K07380 contactin associated protein-like 2 | (RefSeq) CNTNAP2; contactin associated protein-like 2	Signal transduction mechanisms	Uncharacterized protein {ECO:0000313|Ensembl:ENSFALP00000010768} OS=Ficedula albicollis (Collared flycatcher) PE=4 SV=1	PREDICTED: contactin-associated protein-like 2 [Anas platyrhynchos]
EVM0007581.1	CNTNAP1	Biological Process: protein localization to paranode region of axon (GO:0002175);; Biological Process: cytoskeleton organization (GO:0007010);; Biological Process: cell adhesion (GO:0007155);; Cellular Component: voltage-gated potassium channel complex (GO:0008076);; Biological Process: axo-dendritic transport (GO:0008088);; Biological Process: paranodal junction assembly (GO:0030913);; Cellular …	K07379|0|gga:428309|K07379 contactin associated protein 1 | (RefSeq) CNTNAP1; contactin associated protein 1	Signal transduction mechanisms	Uncharacterized protein {ECO:0000313|Ensembl:ENSGALP00000004930} OS=Gallus gallus (Chicken) PE=4 SV=2	PREDICTED: contactin-associated protein 1, partial [Gallus gallus]
EVM0015378.1	--	--	--	Signal transduction mechanisms	Uncharacterized protein {ECO:0000313|Ensembl:ENSFALP00000012937} (Fragment) OS=Ficedula albicollis (Collared flycatcher) PE=4 SV=1	PREDICTED: contactin-associated protein-like 4, partial [Aptenodytes forsteri]
EVM0011212.1	CNTNAP5	Biological Process: cell adhesion (GO:0007155);; Cellular Component: integral component of membrane (GO:0016021);;	--	Signal transduction mechanisms	Uncharacterized protein {ECO:0000313|Ensembl:ENSAPLP00000013067} (Fragment) OS=Anas platyrhynchos (Domestic duck) PE=4 SV=1	PREDICTED: contactin-associated protein-like 5 [Anas platyrhynchos]
EVM0007572.1	--	--	--	--	PDZ and LIM domain protein 2 {ECO:0000313|EMBL:KFR05929.1} (Fragment) OS=Nipponia nippon (Crested ibis) PE=4 SV=1	PREDICTED: PDZ and LIM domain protein 2 [Haliaeetus leucocephalus]
EVM0002060.1	--	--	--	--	PDZ and LIM domain protein 2 {ECO:0000313|EMBL:KFR05929.1} (Fragment) OS=Nipponia nippon (Crested ibis) PE=4 SV=1	PREDICTED: PDZ and LIM domain protein 2 [Columba livia]
EVM0016641.1	CDC42BPA	--	K16307|0|fpg:101918055|K16307 serine/threonine-protein kinase MRCK [EC:2.7.11.1] | (RefSeq) CDC42BPA; CDC42 binding protein kinase alpha	Signal transduction mechanisms	Serine/threonine-protein kinase MRCK alpha {ECO:0000313|EMBL:KFQ13439.1} (Fragment) OS=Leptosomus discolor (Madagascar cuckoo roller) PE=4 SV=1	Serine/threonine-protein kinase MRCK alpha, partial [Leptosomus discolor]
EVM0000547.1	CDC42BPB	Molecular Function: protein serine/threonine kinase activity (GO:0004674);; Molecular Function: GTPase regulator activity (GO:0005083);; Molecular Function: ATP binding (GO:0005524);; Molecular Function: phospholipid binding (GO:0005543);; Biological Process: cell migration (GO:0016477);; Biological Process: actomyosin structure organization (GO:0031032);; Biological Process: actin cytoskeleton r…	K16307|0|phi:102109823|K16307 serine/threonine-protein kinase MRCK [EC:2.7.11.1] | (RefSeq) CDC42BPB; CDC42 binding protein kinase beta	Signal transduction mechanisms	Uncharacterized protein {ECO:0000313|Ensembl:ENSGALP00000018621} OS=Gallus gallus (Chicken) PE=4 SV=1	PREDICTED: serine/threonine-protein kinase MRCK beta isoform X4 [Haliaeetus leucocephalus]
EVM0015021.1	CDC42BPA	--	K16307|0|apla:101799382|K16307 serine/threonine-protein kinase MRCK [EC:2.7.11.1] | (RefSeq) CDC42BPA; CDC42 binding protein kinase alpha	Signal transduction mechanisms	Serine/threonine-protein kinase MRCK alpha {ECO:0000313|EMBL:EOA99565.1} (Fragment) OS=Anas platyrhynchos (Domestic duck) PE=4 SV=1	PREDICTED: serine/threonine-protein kinase MRCK alpha-like [Meleagris gallopavo]
EVM0000603.1	--	--	--	General function prediction only	Uncharacterized protein {ECO:0000313|Ensembl:ENSAPLP00000004702} OS=Anas platyrhynchos (Domestic duck) PE=4 SV=1	PREDICTED: liprin-alpha-1 [Tauraco erythrolophus]
EVM0015039.1	PPFIA4	--	--	General function prediction only	Uncharacterized protein {ECO:0000313|Ensembl:ENSACAP00000012990} OS=Anolis carolinensis (Green anole) PE=4 SV=2	PREDICTED: liprin-alpha-3 isoform X4 [Anolis carolinensis]
EVM0011982.1	PPFIA4	--	--	General function prediction only	Uncharacterized protein {ECO:0000313|Ensembl:ENSFALP00000002576} OS=Ficedula albicollis (Collared flycatcher) PE=4 SV=1	PREDICTED: LOW QUALITY PROTEIN: liprin-alpha-4-like [Meleagris gallopavo]
EVM0008423.1	PPFIA2	--	--	General function prediction only	Liprin-alpha-2 {ECO:0000313|EMBL:KFQ02401.1} (Fragment) OS=Haliaeetus albicilla (White-tailed eagle) PE=4 SV=1	PREDICTED: liprin-alpha-2 isoform X9 [Tinamus guttatus]
EVM0004020.1	SBF2	--	K18061|0|mgp:100542427|K18061 myotubularin-related protein 5/13 | (RefSeq) myotubularin-related protein 13-like	General function prediction only	Uncharacterized protein {ECO:0000313|Ensembl:ENSMGAP00000006105} (Fragment) OS=Meleagris gallopavo (Common turkey) PE=4 SV=2	PREDICTED: myotubularin-related protein 13-like [Meleagris gallopavo]
EVM0001055.1	SBF1	--	K18061|0|fpg:101922628|K18061 myotubularin-related protein 5/13 | (RefSeq) SBF1; SET binding factor 1	General function prediction only	Myotubularin-related protein 5 {ECO:0000313|EMBL:KFV86271.1} (Fragment) OS=Struthio camelus australis PE=4 SV=1	PREDICTED: myotubularin-related protein 5 isoform X1 [Haliaeetus leucocephalus]
EVM0015237.1	SBF2	--	K18061|0|apla:101802739|K18061 myotubularin-related protein 5/13 | (RefSeq) SBF2; SET binding factor 2	General function prediction only	Uncharacterized protein {ECO:0000313|Ensembl:ENSAPLP00000002944} (Fragment) OS=Anas platyrhynchos (Domestic duck) PE=4 SV=1	PREDICTED: myotubularin-related protein 13 [Anas platyrhynchos]
EVM0009295.1	SBF2	Molecular Function: phospholipid binding (GO:0005543);; Biological Process: dephosphorylation (GO:0016311);; Molecular Function: phosphatase activity (GO:0016791);;	K18061|0|mgp:100542427|K18061 myotubularin-related protein 5/13 | (RefSeq) myotubularin-related protein 13-like	General function prediction only	Uncharacterized protein {ECO:0000313|Ensembl:ENSMGAP00000006105} (Fragment) OS=Meleagris gallopavo (Common turkey) PE=4 SV=2	PREDICTED: myotubularin-related protein 13 [Haliaeetus leucocephalus]
EVM0008828.1	SBF2	--	K18061|0|apla:101802739|K18061 myotubularin-related protein 5/13 | (RefSeq) SBF2; SET binding factor 2	General function prediction only	Uncharacterized protein {ECO:0000313|Ensembl:ENSFALP00000001035} OS=Ficedula albicollis (Collared flycatcher) PE=4 SV=1	PREDICTED: myotubularin-related protein 13 isoform X1 [Tinamus guttatus]
EVM0008726.1	--	--	--	--	Uncharacterized protein {ECO:0000313|EMBL:KFP17926.1} (Fragment) OS=Egretta garzetta (little egret) PE=4 SV=1	PREDICTED: uncharacterized protein LOC101796487 [Anas platyrhynchos]
EVM0016422.1	--	--	--	General function prediction only	Pol-like protein ENS-3 {ECO:0000313|EMBL:AAK15526.1} OS=Gallus gallus (Chicken) PE=2 SV=1	PREDICTED: uncharacterized protein LOC101791992 [Anas platyrhynchos]
EVM0008305.1	--	--	--	General function prediction only	Pol-like protein ENS-3 {ECO:0000313|EMBL:AAK15526.1} OS=Gallus gallus (Chicken) PE=2 SV=1	PREDICTED: uncharacterized protein LOC101791992 [Anas platyrhynchos]
EVM0004859.1	--	--	--	General function prediction only	Pol-like protein ENS-3 {ECO:0000313|EMBL:AAK15526.1} OS=Gallus gallus (Chicken) PE=2 SV=1	PREDICTED: uncharacterized protein LOC101796487 [Anas platyrhynchos]
EVM0009452.1	--	--	--	General function prediction only	Pol-like protein ENS-3 {ECO:0000313|EMBL:AAK15526.1} OS=Gallus gallus (Chicken) PE=2 SV=1	PREDICTED: uncharacterized protein LOC101791992 [Anas platyrhynchos]
EVM0016676.1	--	--	--	General function prediction only	Pol-like protein ENS-3 {ECO:0000313|EMBL:AAK15526.1} OS=Gallus gallus (Chicken) PE=2 SV=1	PREDICTED: uncharacterized protein LOC101791992 [Anas platyrhynchos]
EVM0008886.1	--	--	--	--	Uncharacterized protein {ECO:0000313|EMBL:KFP17926.1} (Fragment) OS=Egretta garzetta (little egret) PE=4 SV=1	PREDICTED: uncharacterized protein LOC101796487 [Anas platyrhynchos]
EVM0016539.1	--	--	--	General function prediction only	Pol-like protein ENS-3 {ECO:0000313|EMBL:AAK15526.1} OS=Gallus gallus (Chicken) PE=2 SV=1	PREDICTED: uncharacterized protein LOC101791992 [Anas platyrhynchos]
EVM0005322.1	--	--	--	General function prediction only	Pol-like protein ENS-3 {ECO:0000313|EMBL:AAK15526.1} OS=Gallus gallus (Chicken) PE=2 SV=1	PREDICTED: uncharacterized protein LOC101791992 [Anas platyrhynchos]
EVM0011394.1	--	--	--	--	Uncharacterized protein {ECO:0000313|EMBL:KFP17926.1} (Fragment) OS=Egretta garzetta (little egret) PE=4 SV=1	PREDICTED: uncharacterized protein LOC101791992 [Anas platyrhynchos]
EVM0013078.1	--	--	--	General function prediction only	Pol-like protein ENS-3 {ECO:0000313|EMBL:AAK15526.1} OS=Gallus gallus (Chicken) PE=2 SV=1	PREDICTED: uncharacterized protein LOC101791992 [Anas platyrhynchos]
EVM0011845.1	--	--	--	--	Uncharacterized protein {ECO:0000313|EMBL:KFP19815.1} (Fragment) OS=Egretta garzetta (little egret) PE=4 SV=1	PREDICTED: uncharacterized protein LOC104832910, partial [Haliaeetus leucocephalus]
EVM0017414.1	--	--	--	--	Uncharacterized protein {ECO:0000313|EMBL:KFP17926.1} (Fragment) OS=Egretta garzetta (little egret) PE=4 SV=1	PREDICTED: uncharacterized protein LOC101796487 [Anas platyrhynchos]
EVM0003268.1	--	--	--	--	Uncharacterized protein {ECO:0000313|EMBL:KFP17926.1} (Fragment) OS=Egretta garzetta (little egret) PE=4 SV=1	PREDICTED: uncharacterized protein LOC101791992 [Anas platyrhynchos]
EVM0007285.1	--	--	--	General function prediction only	Pol-like protein ENS-3 {ECO:0000313|EMBL:AAK15526.1} OS=Gallus gallus (Chicken) PE=2 SV=1	PREDICTED: uncharacterized protein LOC101791992 [Anas platyrhynchos]
EVM0009124.1	--	--	--	General function prediction only	Pol-like protein ENS-3 {ECO:0000313|EMBL:AAK15526.1} OS=Gallus gallus (Chicken) PE=2 SV=1	PREDICTED: uncharacterized protein LOC101791992 [Anas platyrhynchos]
EVM0012459.1	--	--	--	--	Uncharacterized protein {ECO:0000313|EMBL:KFP17926.1} (Fragment) OS=Egretta garzetta (little egret) PE=4 SV=1	PREDICTED: uncharacterized protein LOC101791992 [Anas platyrhynchos]
EVM0011475.1	--	--	--	General function prediction only	Pol-like protein ENS-3 {ECO:0000313|EMBL:AAK15526.1} OS=Gallus gallus (Chicken) PE=2 SV=1	PREDICTED: uncharacterized protein LOC101791992 [Anas platyrhynchos]
EVM0009640.1	--	--	--	--	Uncharacterized protein {ECO:0000313|EMBL:KFP17926.1} (Fragment) OS=Egretta garzetta (little egret) PE=4 SV=1	PREDICTED: uncharacterized protein LOC101791992 [Anas platyrhynchos]
EVM0008595.1	--	--	--	--	Uncharacterized protein {ECO:0000313|EMBL:KFP17926.1} (Fragment) OS=Egretta garzetta (little egret) PE=4 SV=1	PREDICTED: uncharacterized protein LOC101791992 [Anas platyrhynchos]
EVM0014360.1	--	--	--	General function prediction only	Pol-like protein ENS-3 {ECO:0000313|EMBL:AAK15526.1} OS=Gallus gallus (Chicken) PE=2 SV=1	PREDICTED: uncharacterized protein LOC101796487 [Anas platyrhynchos]
EVM0004708.1	--	--	--	General function prediction only	Pol-like protein ENS-3 {ECO:0000313|EMBL:AAK15526.1} OS=Gallus gallus (Chicken) PE=2 SV=1	PREDICTED: uncharacterized protein LOC101791992 [Anas platyrhynchos]
EVM0010576.1	--	--	--	--	Uncharacterized protein {ECO:0000313|EMBL:KGL92444.1} (Fragment) OS=Charadrius vociferus (Killdeer) PE=4 SV=1	hypothetical protein N301_10333, partial [Charadrius vociferus]
EVM0000808.1	--	--	--	--	Uncharacterized protein {ECO:0000313|EMBL:KFO58261.1} (Fragment) OS=Corvus brachyrhynchos (American crow) PE=4 SV=1	hypothetical protein N302_12088, partial [Corvus brachyrhynchos]
EVM0001688.1	--	--	--	--	Uncharacterized protein {ECO:0000313|EMBL:KFO58261.1} (Fragment) OS=Corvus brachyrhynchos (American crow) PE=4 SV=1	PREDICTED: splicing factor 3A subunit 2-like [Oreochromis niloticus]
EVM0009207.1	--	--	--	Transcription	PHD finger protein 7 {ECO:0000313|EMBL:KFO78037.1} (Fragment) OS=Cuculus canorus (common cuckoo) PE=4 SV=1	PREDICTED: PHD finger protein 7-like, partial [Cuculus canorus]
EVM0011036.1	--	--	--	Transcription	Uncharacterized protein {ECO:0000313|Ensembl:ENSAPLP00000013140} (Fragment) OS=Anas platyrhynchos (Domestic duck) PE=4 SV=1	PREDICTED: PHD finger protein 7 [Pygoscelis adeliae]
EVM0013472.1	--	--	K13912|0|clv:102096429|K13912 deleted in malignant brain tumors 1 protein | (RefSeq) DMBT1; deleted in malignant brain tumors 1 protein	--	Uncharacterized protein {ECO:0000313|Ensembl:ENSGALP00000015605} (Fragment) OS=Gallus gallus (Chicken) PE=4 SV=2	PREDICTED: LOW QUALITY PROTEIN: deleted in malignant brain tumors 1 protein-like [Pygoscelis adeliae]
EVM0016754.1	--	--	K13912|0|apla:101804154|K13912 deleted in malignant brain tumors 1 protein | (RefSeq) deleted in malignant brain tumors 1 protein-like	--	Uncharacterized protein {ECO:0000313|Ensembl:ENSAPLP00000009817} (Fragment) OS=Anas platyrhynchos (Domestic duck) PE=4 SV=1	PREDICTED: deleted in malignant brain tumors 1 protein-like [Anas platyrhynchos]
EVM0007930.1	--	--	--	--	Uncharacterized protein {ECO:0000313|Ensembl:ENSGALP00000003462} OS=Gallus gallus (Chicken) PE=4 SV=2	PREDICTED: scavenger receptor cysteine-rich type 1 protein M130-like isoform X1 [Meleagris gallopavo]
EVM0014355.1	--	--	--	--	Uncharacterized protein {ECO:0000313|Ensembl:ENSGALP00000003462} OS=Gallus gallus (Chicken) PE=4 SV=2	PREDICTED: scavenger receptor cysteine-rich type 1 protein M130-like isoform X1 [Meleagris gallopavo]
EVM0014774.1	--	Molecular Function: scavenger receptor activity (GO:0005044);; Cellular Component: membrane (GO:0016020);;	--	--	Uncharacterized protein {ECO:0000313|Ensembl:ENSGALP00000023692} (Fragment) OS=Gallus gallus (Chicken) PE=4 SV=2	PREDICTED: antigen WC1.1-like isoform X2 [Anas platyrhynchos]
EVM0014570.1	--	--	--	--	Uncharacterized protein {ECO:0000313|Ensembl:ENSGALP00000035136} (Fragment) OS=Gallus gallus (Chicken) PE=4 SV=2	PREDICTED: scavenger receptor cysteine-rich type 1 protein M130-like isoform X2 [Meleagris gallopavo]
EVM0005949.1	--	--	K13912|0|apla:101804154|K13912 deleted in malignant brain tumors 1 protein | (RefSeq) deleted in malignant brain tumors 1 protein-like	--	Uncharacterized protein {ECO:0000313|Ensembl:ENSAPLP00000010043} (Fragment) OS=Anas platyrhynchos (Domestic duck) PE=4 SV=1	Deleted in malignant brain tumors 1 protein, partial [Anas platyrhynchos]
EVM0017152.1	--	--	--	--	Uncharacterized protein {ECO:0000313|Ensembl:ENSFALP00000005559} OS=Ficedula albicollis (Collared flycatcher) PE=4 SV=1	PREDICTED: deleted in malignant brain tumors 1 protein-like [Gallus gallus]
EVM0013535.1	--	--	K13912|0|apla:101804154|K13912 deleted in malignant brain tumors 1 protein | (RefSeq) deleted in malignant brain tumors 1 protein-like	--	Uncharacterized protein {ECO:0000313|Ensembl:ENSAPLP00000009817} (Fragment) OS=Anas platyrhynchos (Domestic duck) PE=4 SV=1	PREDICTED: deleted in malignant brain tumors 1 protein-like [Anas platyrhynchos]
EVM0002204.1	--	--	--	--	Uncharacterized protein {ECO:0000313|Ensembl:ENSFALP00000005559} OS=Ficedula albicollis (Collared flycatcher) PE=4 SV=1	PREDICTED: deleted in malignant brain tumors 1 protein-like [Gallus gallus]
EVM0017028.1	PIT54	--	--	--	Deleted in malignant brain tumors 1 protein {ECO:0000313|EMBL:EOA99644.1} OS=Anas platyrhynchos (Domestic duck) PE=4 SV=1	PREDICTED: soluble scavenger receptor cysteine-rich domain-containing protein SSC5D-like [Anas platyrhynchos]
EVM0010074.1	VWF	Cellular Component: extracellular region (GO:0005576);;	K03900|0|apla:101800806|K03900 von Willebrand factor | (RefSeq) VWF; von Willebrand factor	--	Uncharacterized protein {ECO:0000313|Ensembl:ENSAPLP00000002360} OS=Anas platyrhynchos (Domestic duck) PE=4 SV=1	PREDICTED: von Willebrand factor isoform X1 [Anas platyrhynchos]
EVM0012854.1	--	--	K10955|0|apla:101790460|K10955 intestinal mucin-2 | (RefSeq) mucin-2-like	--	Uncharacterized protein {ECO:0000313|Ensembl:ENSAPLP00000007760} OS=Anas platyrhynchos (Domestic duck) PE=4 SV=1	PREDICTED: mucin-2-like, partial [Anas platyrhynchos]
EVM0010206.1	--	--	K10955|0|apla:101797007|K10955 intestinal mucin-2 | (RefSeq) MUC2, Mucin-2; intestinal mucin-like protein	--	Mucin-2 {ECO:0000313|EMBL:EOA97739.1} (Fragment) OS=Anas platyrhynchos (Domestic duck) PE=4 SV=1	PREDICTED: mucin-2 [Anas platyrhynchos]
EVM0000220.1	MUC6	--	--	--	Uncharacterized protein {ECO:0000313|Ensembl:ENSGALP00000032057} OS=Gallus gallus (Chicken) PE=4 SV=1	PREDICTED: mucin-6 [Gallus gallus]
EVM0014456.1	--	--	K21125|0|fab:101817081|K21125 mucin-5AC | (RefSeq) MUC5AC; mucin 5AC, oligomeric mucus/gel-forming	--	Uncharacterized protein {ECO:0000313|Ensembl:ENSAPLP00000011093} (Fragment) OS=Anas platyrhynchos (Domestic duck) PE=4 SV=1	PREDICTED: mucin-5AC isoform X1 [Ficedula albicollis]
EVM0015415.1	--	Cellular Component: extracellular region (GO:0005576);;	--	--	Uncharacterized protein {ECO:0000313|Ensembl:ENSAPLP00000010650} OS=Anas platyrhynchos (Domestic duck) PE=4 SV=1	PREDICTED: mucin-5B-like [Anas platyrhynchos]
EVM0012952.1	--	--	K13908|0|apla:101798382|K13908 mucin-5B | (RefSeq) MUC5B; mucin-5B	--	Uncharacterized protein {ECO:0000313|Ensembl:ENSMGAP00000008878} (Fragment) OS=Meleagris gallopavo (Common turkey) PE=4 SV=2	PREDICTED: mucin-5B [Anas platyrhynchos]
EVM0004029.1	THSD7B	--	--	Posttranslational modification, protein turnover, chaperones	Uncharacterized protein {ECO:0000313|Ensembl:ENSAPLP00000002231} (Fragment) OS=Anas platyrhynchos (Domestic duck) PE=4 SV=1	PREDICTED: thrombospondin type-1 domain-containing protein 7B [Gallus gallus]
EVM0012453.1	--	--	--	Posttranslational modification, protein turnover, chaperones	Thrombospondin type-1 domain-containing protein 7A {ECO:0000313|EMBL:KFO80644.1} (Fragment) OS=Cuculus canorus (common cuckoo) PE=4 SV=1	PREDICTED: thrombospondin type-1 domain-containing protein 7A, partial [Cuculus canorus]
EVM0013100.1	--	--	--	Posttranslational modification, protein turnover, chaperones	Thrombospondin type-1 domain-containing protein 7A {ECO:0000313|EMBL:EOB04620.1} (Fragment) OS=Anas platyrhynchos (Domestic duck) PE=4 SV=1	PREDICTED: thrombospondin type-1 domain-containing protein 7A isoform X1 [Anas platyrhynchos]
EVM0007169.1	B3GALT5	--	K03877|0|apla:101791887|K03877 beta-1,3-galactosyltransferase 5 [EC:2.4.1.-] | (RefSeq) B3GALT5; beta-1,3-galactosyltransferase 5	Carbohydrate transport and metabolism	Uncharacterized protein {ECO:0000313|Ensembl:ENSAPLP00000011493} OS=Anas platyrhynchos (Domestic duck) PE=4 SV=1	PREDICTED: beta-1,3-galactosyltransferase 5 isoform X1 [Anas platyrhynchos]
EVM0009611.1	B3GALT5	--	K03877|0|apla:101791887|K03877 beta-1,3-galactosyltransferase 5 [EC:2.4.1.-] | (RefSeq) B3GALT5; beta-1,3-galactosyltransferase 5	Carbohydrate transport and metabolism	Uncharacterized protein {ECO:0000313|Ensembl:ENSAPLP00000011493} OS=Anas platyrhynchos (Domestic duck) PE=4 SV=1	PREDICTED: beta-1,3-galactosyltransferase 5 isoform X1 [Anas platyrhynchos]
EVM0005172.1	--	--	--	--	Uncharacterized protein {ECO:0000313|Ensembl:ENSACAP00000020230} OS=Anolis carolinensis (Green anole) PE=4 SV=1	PREDICTED: nck-associated protein 5-like [Haliaeetus leucocephalus]
EVM0008013.1	--	--	--	--	Cyclin-T1 {ECO:0000313|EMBL:ETE74058.1} (Fragment) OS=Ophiophagus hannah (King cobra) PE=3 SV=1	PREDICTED: nck-associated protein 5-like [Pseudopodoces humilis]
EVM0011137.1	CSMD1	--	K17495|0|apla:101791349|K17495 CUB and sushi domain-containing protein | (RefSeq) CSMD1; CUB and Sushi multiple domains 1	--	CUB and sushi domain-containing protein 1 {ECO:0000313|EMBL:EOB03474.1} (Fragment) OS=Anas platyrhynchos (Domestic duck) PE=4 SV=1	PREDICTED: CUB and sushi domain-containing protein 1-like [Meleagris gallopavo]
EVM0006875.1	CSMD1	--	K17495|0|apla:101791349|K17495 CUB and sushi domain-containing protein | (RefSeq) CSMD1; CUB and Sushi multiple domains 1	--	Uncharacterized protein {ECO:0000313|Ensembl:ENSAPLP00000002235} (Fragment) OS=Anas platyrhynchos (Domestic duck) PE=4 SV=1	PREDICTED: CUB and sushi domain-containing protein 1-like [Anas platyrhynchos]
EVM0001146.1	CSMD1	--	K17495|0|gga:421899|K17495 CUB and sushi domain-containing protein | (RefSeq) CSMD1; CUB and Sushi multiple domains 1	--	Uncharacterized protein {ECO:0000313|Ensembl:ENSGALP00000026309} OS=Gallus gallus (Chicken) PE=4 SV=2	PREDICTED: CUB and sushi domain-containing protein 1 [Gallus gallus]
EVM0012139.1	CSMD3	--	K17495|0|mgp:100540893|K17495 CUB and sushi domain-containing protein | (RefSeq) CSMD3; CUB and sushi domain-containing protein 3	--	Uncharacterized protein {ECO:0000313|Ensembl:ENSTRUP00000027130} (Fragment) OS=Takifugu rubripes (Japanese pufferfish) PE=4 SV=1	PREDICTED: CUB and sushi domain-containing protein 3-like isoform X1 [Anas platyrhynchos]
EVM0013313.1	CSMD1	--	K17495|0|apla:101791349|K17495 CUB and sushi domain-containing protein | (RefSeq) CSMD1; CUB and Sushi multiple domains 1	--	CUB and sushi domain-containing protein 1 {ECO:0000313|EMBL:EOB03474.1} (Fragment) OS=Anas platyrhynchos (Domestic duck) PE=4 SV=1	PREDICTED: CUB and sushi domain-containing protein 1-like [Anas platyrhynchos]
EVM0015788.1	CSMD2	--	K17495|0|fpg:101911874|K17495 CUB and sushi domain-containing protein | (RefSeq) CSMD2; CUB and sushi domain-containing protein 2	--	Uncharacterized protein {ECO:0000313|Ensembl:ENSGALP00000004083} OS=Gallus gallus (Chicken) PE=4 SV=2	PREDICTED: CUB and sushi domain-containing protein 2 [Haliaeetus leucocephalus]
EVM0005579.1	--	--	K19526|0|apla:101789926|K19526 vacuolar protein sorting-associated protein 13B | (RefSeq) VPS13B; vacuolar protein sorting 13 homolog B	Intracellular trafficking, secretion, and vesicular transport	Vacuolar protein sorting-associated protein 13B {ECO:0000313|EMBL:EOA96038.1} (Fragment) OS=Anas platyrhynchos (Domestic duck) PE=4 SV=1	PREDICTED: vacuolar protein sorting-associated protein 13B isoform X2 [Anas platyrhynchos]
EVM0001203.1	--	--	K19526|0|apla:101789926|K19526 vacuolar protein sorting-associated protein 13B | (RefSeq) VPS13B; vacuolar protein sorting 13 homolog B	Intracellular trafficking, secretion, and vesicular transport	Vacuolar protein sorting-associated protein 13B {ECO:0000313|EMBL:EOA96038.1} (Fragment) OS=Anas platyrhynchos (Domestic duck) PE=4 SV=1	PREDICTED: vacuolar protein sorting-associated protein 13B-like [Pygoscelis adeliae]
EVM0000366.1	AMY2A	Biological Process: carbohydrate metabolic process (GO:0005975);; Molecular Function: hydrolase activity, acting on glycosyl bonds (GO:0016798);; Molecular Function: cation binding (GO:0043169);;	K01176|0|clv:102086952|K01176 alpha-amylase [EC:3.2.1.1] | (RefSeq) pancreatic alpha-amylase	Carbohydrate transport and metabolism	Pancreatic alpha-amylase {ECO:0000313|EMBL:KFP23140.1} OS=Egretta garzetta (little egret) PE=4 SV=1	PREDICTED: pancreatic alpha-amylase [Pygoscelis adeliae]
EVM0011254.1	AMY2A	Biological Process: carbohydrate metabolic process (GO:0005975);; Molecular Function: hydrolase activity, acting on glycosyl bonds (GO:0016798);; Molecular Function: cation binding (GO:0043169);;	K01176|0|clv:102086952|K01176 alpha-amylase [EC:3.2.1.1] | (RefSeq) pancreatic alpha-amylase	Carbohydrate transport and metabolism	Pancreatic alpha-amylase {ECO:0000313|EMBL:KFP23140.1} OS=Egretta garzetta (little egret) PE=4 SV=1	PREDICTED: pancreatic alpha-amylase-like [Columba livia]
EVM0013955.1	AMY1A	Biological Process: carbohydrate metabolic process (GO:0005975);; Molecular Function: hydrolase activity, acting on glycosyl bonds (GO:0016798);; Molecular Function: cation binding (GO:0043169);;	K01176|0|apla:101798644|K01176 alpha-amylase [EC:3.2.1.1] | (RefSeq) AMY2A; pancreatic alpha-amylase	Carbohydrate transport and metabolism	Alpha-amylase {ECO:0000256|RuleBase:RU361134} (Fragment) OS=Anas platyrhynchos (Domestic duck) PE=3 SV=1	PREDICTED: pancreatic alpha-amylase [Anas platyrhynchos]
EVM0002884.1	AMY2A	Biological Process: carbohydrate metabolic process (GO:0005975);; Molecular Function: hydrolase activity, acting on glycosyl bonds (GO:0016798);; Molecular Function: cation binding (GO:0043169);;	K01176|0|clv:102086952|K01176 alpha-amylase [EC:3.2.1.1] | (RefSeq) pancreatic alpha-amylase	Carbohydrate transport and metabolism	Pancreatic alpha-amylase {ECO:0000313|EMBL:KFP23140.1} OS=Egretta garzetta (little egret) PE=4 SV=1	PREDICTED: pancreatic alpha-amylase-like [Columba livia]
EVM0015828.1	AMY2A	Biological Process: carbohydrate metabolic process (GO:0005975);; Molecular Function: hydrolase activity, acting on glycosyl bonds (GO:0016798);; Molecular Function: cation binding (GO:0043169);;	K01176|0|clv:102086952|K01176 alpha-amylase [EC:3.2.1.1] | (RefSeq) pancreatic alpha-amylase	Carbohydrate transport and metabolism	Pancreatic alpha-amylase {ECO:0000313|EMBL:KFP23140.1} OS=Egretta garzetta (little egret) PE=4 SV=1	PREDICTED: pancreatic alpha-amylase-like [Columba livia]
EVM0001634.1	--	--	K16507|1.04298e-157|phi:102099865|K16507 protocadherin-16/23 | (RefSeq) DCHS2; dachsous cadherin-related 2	Function unknown	Uncharacterized protein {ECO:0000313|Ensembl:ENSACAP00000015461} (Fragment) OS=Anolis carolinensis (Green anole) PE=4 SV=1	PREDICTED: protocadherin-23 [Pseudopodoces humilis]
EVM0006911.1	FAT3	--	K16506|0|fch:102055069|K16506 protocadherin Fat 1/2/3 | (RefSeq) FAT3; FAT atypical cadherin 3	Signal transduction mechanisms	Protocadherin Fat 3 {ECO:0000313|EMBL:EOB06532.1} OS=Anas platyrhynchos (Domestic duck) PE=4 SV=1	PREDICTED: protocadherin Fat 3 [Nipponia nippon]
EVM0001416.1	FAT4	--	K16669|0|apla:101798607|K16669 protocadherin Fat 4 | (RefSeq) FAT4; FAT atypical cadherin 4	Signal transduction mechanisms	Uncharacterized protein {ECO:0000313|Ensembl:ENSAPLP00000007380} (Fragment) OS=Anas platyrhynchos (Domestic duck) PE=4 SV=1	PREDICTED: LOW QUALITY PROTEIN: protocadherin Fat 4 [Anas platyrhynchos]
EVM0000364.1	--	--	--	Signal transduction mechanisms	Uncharacterized protein {ECO:0000313|Ensembl:ENSLACP00000002974} (Fragment) OS=Latimeria chalumnae (West Indian ocean coelacanth) PE=4 SV=1	PREDICTED: protocadherin Fat 4-like [Caprimulgus carolinensis]
EVM0004175.1	--	Molecular Function: calcium ion binding (GO:0005509);; Cellular Component: plasma membrane (GO:0005886);; Biological Process: homophilic cell adhesion via plasma membrane adhesion molecules (GO:0007156);; Cellular Component: integral component of membrane (GO:0016021);;	--	Function unknown	Uncharacterized protein {ECO:0000313|Ensembl:ENSGALP00000007365} OS=Gallus gallus (Chicken) PE=4 SV=2	PREDICTED: neural-cadherin-like isoform X6 [Gallus gallus]
EVM0004292.1	CDH23	--	K06813|0|clv:102093082|K06813 cadherin 23 | (RefSeq) CDH23; cadherin related 23	Function unknown	Uncharacterized protein {ECO:0000313|Ensembl:ENSMGAP00000004855} (Fragment) OS=Meleagris gallopavo (Common turkey) PE=4 SV=2	PREDICTED: cadherin-23 [Meleagris gallopavo]
EVM0014533.1	FAT1	--	K16506|0|apla:101801145|K16506 protocadherin Fat 1/2/3 | (RefSeq) FAT1; FAT atypical cadherin 1	Signal transduction mechanisms	Protocadherin Fat 1 {ECO:0000313|EMBL:EOA99605.1} (Fragment) OS=Anas platyrhynchos (Domestic duck) PE=4 SV=1	PREDICTED: protocadherin Fat 1-like isoform X1 [Anas platyrhynchos]
EVM0000717.1	FAT2	--	K16506|0|fpg:101913245|K16506 protocadherin Fat 1/2/3 | (RefSeq) FAT2; FAT atypical cadherin 2	Signal transduction mechanisms	Protocadherin Fat 2 {ECO:0000313|EMBL:KGL99327.1} (Fragment) OS=Charadrius vociferus (Killdeer) PE=4 SV=1	PREDICTED: LOW QUALITY PROTEIN: protocadherin Fat 2 [Balearica regulorum gibbericeps]
EVM0000279.1	--	--	--	Function unknown	Neural-cadherin {ECO:0000313|EMBL:EOB08937.1} (Fragment) OS=Anas platyrhynchos (Domestic duck) PE=4 SV=1	PREDICTED: neural-cadherin-like [Anas platyrhynchos]
EVM0006095.1	FAT4	--	K16669|0|apla:101798607|K16669 protocadherin Fat 4 | (RefSeq) FAT4; FAT atypical cadherin 4	Function unknown	Uncharacterized protein {ECO:0000313|Ensembl:ENSAPLP00000007380} (Fragment) OS=Anas platyrhynchos (Domestic duck) PE=4 SV=1	PREDICTED: LOW QUALITY PROTEIN: protocadherin Fat 4 [Anas platyrhynchos]
EVM0006980.1	FAT3	Molecular Function: calcium ion binding (GO:0005509);; Cellular Component: plasma membrane (GO:0005886);; Biological Process: homophilic cell adhesion via plasma membrane adhesion molecules (GO:0007156);; Cellular Component: integral component of membrane (GO:0016021);;	K16506|0|apla:101805109|K16506 protocadherin Fat 1/2/3 | (RefSeq) FAT3; FAT atypical cadherin 3	Signal transduction mechanisms	Uncharacterized protein {ECO:0000313|Ensembl:ENSGALP00000027797} OS=Gallus gallus (Chicken) PE=4 SV=2	PREDICTED: protocadherin Fat 3 [Anas platyrhynchos]
EVM0015807.1	--	--	K16507|0|apla:101795145|K16507 protocadherin-16/23 | (RefSeq) DCHS2; dachsous cadherin-related 2	Function unknown	Uncharacterized protein {ECO:0000313|Ensembl:ENSAPLP00000002856} (Fragment) OS=Anas platyrhynchos (Domestic duck) PE=4 SV=1	PREDICTED: protocadherin-23 [Anas platyrhynchos]
EVM0009112.1	--	--	K16507|0|apla:101790765|K16507 protocadherin-16/23 | (RefSeq) DCHS1; dachsous cadherin-related 1	Function unknown	Uncharacterized protein {ECO:0000313|Ensembl:ENSAPLP00000009726} (Fragment) OS=Anas platyrhynchos (Domestic duck) PE=4 SV=1	PREDICTED: LOW QUALITY PROTEIN: protocadherin-16 [Anas platyrhynchos]
EVM0010429.1	--	Molecular Function: ATP binding (GO:0005524);; Molecular Function: nucleoside-triphosphatase activity (GO:0017111);;	--	Posttranslational modification, protein turnover, chaperones	ATPase family AAA domain-containing protein 2 {ECO:0000313|EMBL:KFV73876.1} (Fragment) OS=Struthio camelus australis PE=4 SV=1	PREDICTED: ATPase family AAA domain-containing protein 2 [Columba livia]
EVM0003901.1	--	--	--	Posttranslational modification, protein turnover, chaperones	Uncharacterized protein {ECO:0000313|Ensembl:ENSGALP00000026359} OS=Gallus gallus (Chicken) PE=3 SV=2	PREDICTED: ATPase family AAA domain-containing protein 2 isoform X3 [Gallus gallus]
EVM0002792.1	ATAD2B	--	--	Posttranslational modification, protein turnover, chaperones	Uncharacterized protein {ECO:0000313|Ensembl:ENSAPLP00000012272} (Fragment) OS=Anas platyrhynchos (Domestic duck) PE=3 SV=1	PREDICTED: ATPase family AAA domain-containing protein 2B [Anas platyrhynchos]
EVM0005722.1	ATAD2	--	--	Posttranslational modification, protein turnover, chaperones	Uncharacterized protein {ECO:0000313|Ensembl:ENSGALP00000026359} OS=Gallus gallus (Chicken) PE=3 SV=2	PREDICTED: ATPase family AAA domain-containing protein 2 isoform X3 [Gallus gallus]
EVM0015690.1	DOCK1	Molecular Function: guanyl-nucleotide exchange factor activity (GO:0005085);; Biological Process: small GTPase mediated signal transduction (GO:0007264);;	K13708|0|apla:101804708|K13708 dedicator of cytokinesis protein 1 | (RefSeq) DOCK1; dedicator of cytokinesis 1	Signal transduction mechanisms	Dedicator of cytokinesis protein 1 {ECO:0000313|EMBL:EMP42185.1} OS=Chelonia mydas (Green sea-turtle) PE=4 SV=1	PREDICTED: dedicator of cytokinesis protein 1 [Anas platyrhynchos]
EVM0012247.1	DOCK1	Molecular Function: guanyl-nucleotide exchange factor activity (GO:0005085);; Biological Process: small GTPase mediated signal transduction (GO:0007264);;	K13708|1.04382e-170|apla:101804708|K13708 dedicator of cytokinesis protein 1 | (RefSeq) DOCK1; dedicator of cytokinesis 1	Signal transduction mechanisms	Dedicator of cytokinesis protein 1 {ECO:0000313|EMBL:KFV46827.1} (Fragment) OS=Tyto alba (Barn owl) PE=4 SV=1	Dedicator of cytokinesis protein 1, partial [Tyto alba]
EVM0008196.1	DOCK3	--	K05727|0|fab:101815083|K05727 dedicator of cytokinesis protein 3 | (RefSeq) DOCK3; dedicator of cytokinesis 3	Signal transduction mechanisms	Uncharacterized protein {ECO:0000313|Ensembl:ENSFALP00000009307} OS=Ficedula albicollis (Collared flycatcher) PE=4 SV=1	PREDICTED: dedicator of cytokinesis protein 3 isoform X1 [Corvus cornix cornix]
EVM0006308.1	DOCK1	Molecular Function: guanyl-nucleotide exchange factor activity (GO:0005085);; Biological Process: small GTPase mediated signal transduction (GO:0007264);;	--	Signal transduction mechanisms	Uncharacterized protein {ECO:0000313|Ensembl:ENSPSIP00000009536} OS=Pelodiscus sinensis (Chinese softshell turtle) PE=4 SV=1	PREDICTED: dedicator of cytokinesis protein 1 [Balearica regulorum gibbericeps]
EVM0011670.1	DOCK5	--	K17707|0|apla:101794260|K17707 dedicator of cytokinesis protein 5 | (RefSeq) DOCK5; dedicator of cytokinesis 5	Signal transduction mechanisms	Uncharacterized protein {ECO:0000313|Ensembl:ENSGALP00000000412} (Fragment) OS=Gallus gallus (Chicken) PE=4 SV=2	PREDICTED: dedicator of cytokinesis protein 5 [Anas platyrhynchos]
EVM0001496.1	--	--	K12367|0|fch:102050732|K12367 dedicator of cytokinesis protein 2 | (RefSeq) dedicator of cytokinesis protein 2-like	Signal transduction mechanisms	Dedicator of cytokinesis protein 2 {ECO:0000313|EMBL:KFQ90655.1} (Fragment) OS=Nipponia nippon (Crested ibis) PE=4 SV=1	PREDICTED: dedicator of cytokinesis protein 2-like [Nipponia nippon]
EVM0011210.1	DOCK1	--	K13708|0|clv:102083486|K13708 dedicator of cytokinesis protein 1 | (RefSeq) DOCK1; dedicator of cytokinesis 1	Signal transduction mechanisms	Dedicator of cytokinesis protein 1 {ECO:0000313|EMBL:KFO78087.1} (Fragment) OS=Cuculus canorus (common cuckoo) PE=4 SV=1	PREDICTED: dedicator of cytokinesis protein 1 [Nipponia nippon]
EVM0014522.1	DOCK4	Molecular Function: guanyl-nucleotide exchange factor activity (GO:0005085);; Biological Process: small GTPase mediated signal transduction (GO:0007264);;	K17697|0|gga:417779|K17697 dedicator of cytokinesis protein 4 | (RefSeq) DOCK4; dedicator of cytokinesis 4	Signal transduction mechanisms	Dedicator of cytokinesis protein 4 {ECO:0000313|EMBL:KFQ13125.1} (Fragment) OS=Leptosomus discolor (Madagascar cuckoo roller) PE=4 SV=1	PREDICTED: dedicator of cytokinesis protein 4 [Struthio camelus australis]
EVM0008527.1	DOCK2	Molecular Function: guanyl-nucleotide exchange factor activity (GO:0005085);; Biological Process: small GTPase mediated signal transduction (GO:0007264);;	K12367|0|gga:427612|K12367 dedicator of cytokinesis protein 2 | (RefSeq) DOCK2; dedicator of cytokinesis 2	Signal transduction mechanisms	Uncharacterized protein {ECO:0000313|Ensembl:ENSGALP00000003234} OS=Gallus gallus (Chicken) PE=4 SV=2	PREDICTED: dedicator of cytokinesis protein 2 [Aptenodytes forsteri]
EVM0013366.1	RIMS2	--	K15297|0|apla:101797038|K15297 regulating synaptic membrane exocytosis protein 2 | (RefSeq) RIMS2; regulating synaptic membrane exocytosis 2	Intracellular trafficking, secretion, and vesicular transport	Uncharacterized protein {ECO:0000313|Ensembl:ENSAPLP00000002120} (Fragment) OS=Anas platyrhynchos (Domestic duck) PE=4 SV=1	PREDICTED: regulating synaptic membrane exocytosis protein 2 [Anas platyrhynchos]
EVM0008034.1	--	--	K15291|0|cmy:102932740|K15291 regulating synaptic membrane exocytosis protein 1 | (RefSeq) RIMS1; regulating synaptic membrane exocytosis 1	Intracellular trafficking, secretion, and vesicular transport	Uncharacterized protein {ECO:0000313|Ensembl:ENSTGUP00000012537} (Fragment) OS=Taeniopygia guttata (Zebra finch) PE=4 SV=1	PREDICTED: regulating synaptic membrane exocytosis protein 1 isoform X12 [Struthio camelus australis]
EVM0005801.1	RIMS2	--	K15297|0|gga:420264|K15297 regulating synaptic membrane exocytosis protein 2 | (RefSeq) RIMS2; regulating synaptic membrane exocytosis 2	Intracellular trafficking, secretion, and vesicular transport	Regulating synaptic membrane exocytosis protein 2 {ECO:0000313|EMBL:ETE73909.1} (Fragment) OS=Ophiophagus hannah (King cobra) PE=4 SV=1	PREDICTED: regulating synaptic membrane exocytosis protein 2 isoform X20 [Xenopus (Silurana) tropicalis]
EVM0004926.1	--	--	--	--	Uncharacterized protein {ECO:0000313|EMBL:EOA94060.1} (Fragment) OS=Anas platyrhynchos (Domestic duck) PE=4 SV=1	PREDICTED: inositol 1,4,5-trisphosphate receptor-interacting protein-like 1-like [Anas platyrhynchos]
EVM0005241.1	--	--	--	--	Uncharacterized protein {ECO:0000313|EMBL:EOA94060.1} (Fragment) OS=Anas platyrhynchos (Domestic duck) PE=4 SV=1	PREDICTED: inositol 1,4,5-trisphosphate receptor-interacting protein-like 1-like [Anas platyrhynchos]
EVM0014202.1	--	--	--	--	Inositol 1,4,5-trisphosphate receptor-interacting protein-like 1 {ECO:0000313|EMBL:KFR05783.1} (Fragment) OS=Nipponia nippon (Crested ibis) PE=4 SV=1	PREDICTED: inositol 1,4,5-trisphosphate receptor-interacting protein-like 1 [Haliaeetus leucocephalus]
EVM0011335.1	--	--	--	--	Inositol 1,4,5-trisphosphate receptor-interacting protein-like 1 {ECO:0000313|EMBL:KFR05783.1} (Fragment) OS=Nipponia nippon (Crested ibis) PE=4 SV=1	PREDICTED: inositol 1,4,5-trisphosphate receptor-interacting protein-like 1 [Haliaeetus leucocephalus]
EVM0012563.1	--	--	--	--	Uncharacterized protein {ECO:0000313|EMBL:EOA94060.1} (Fragment) OS=Anas platyrhynchos (Domestic duck) PE=4 SV=1	PREDICTED: inositol 1,4,5-trisphosphate receptor-interacting protein-like 1-like [Anas platyrhynchos]
EVM0015393.1	--	--	--	--	Uncharacterized protein {ECO:0000313|EMBL:EOA94060.1} (Fragment) OS=Anas platyrhynchos (Domestic duck) PE=4 SV=1	PREDICTED: inositol 1,4,5-trisphosphate receptor-interacting protein-like 1-like [Anas platyrhynchos]
EVM0014664.1	--	--	--	--	Inositol 1,4,5-trisphosphate receptor-interacting protein-like 1 {ECO:0000313|EMBL:KFR05783.1} (Fragment) OS=Nipponia nippon (Crested ibis) PE=4 SV=1	PREDICTED: inositol 1,4,5-trisphosphate receptor-interacting protein-like 1 [Haliaeetus leucocephalus]
EVM0010336.1	TMEM114	Cellular Component: membrane part (GO:0044425);;	--	--	Uncharacterized protein {ECO:0000313|Ensembl:ENSGALP00000042851} OS=Gallus gallus (Chicken) PE=4 SV=1	PREDICTED: transmembrane protein 114 [Haliaeetus leucocephalus]
EVM0016076.1	TMEM114	--	--	--	Uncharacterized protein {ECO:0000313|Ensembl:ENSAPLP00000013038} (Fragment) OS=Anas platyrhynchos (Domestic duck) PE=4 SV=1	Transmembrane protein ENSP00000364084-like protein, partial [Anas platyrhynchos]
EVM0007267.1	--	--	--	--	DNA repair-scaffolding protein {ECO:0000313|EMBL:KFV46722.1} (Fragment) OS=Tyto alba (Barn owl) PE=4 SV=1	PREDICTED: uncharacterized protein KIAA0146 homolog [Anas platyrhynchos]
EVM0012742.1	SPIDR	--	--	--	Uncharacterized protein {ECO:0000313|Ensembl:ENSAPLP00000001962} (Fragment) OS=Anas platyrhynchos (Domestic duck) PE=4 SV=1	PREDICTED: uncharacterized protein KIAA0146 homolog [Falco peregrinus]
EVM0000183.1	--	--	--	--	GTPase IMAP family member 2 {ECO:0000313|EMBL:KFP58293.1} (Fragment) OS=Cathartes aura (Turkey vulture) PE=4 SV=1	PREDICTED: GTPase IMAP family member 5 [Pelecanus crispus]
EVM0013770.1	--	--	--	--	GTPase IMAP family member 2 {ECO:0000313|EMBL:KFP58293.1} (Fragment) OS=Cathartes aura (Turkey vulture) PE=4 SV=1	GTPase IMAP family member 2, partial [Cathartes aura]
EVM0011894.1	--	--	--	--	GTPase IMAP family member 2 {ECO:0000313|EMBL:KFP58293.1} (Fragment) OS=Cathartes aura (Turkey vulture) PE=4 SV=1	PREDICTED: GTPase IMAP family member 1-like [Meleagris gallopavo]
EVM0002574.1	--	--	--	Function unknown	Uncharacterized protein {ECO:0000313|Ensembl:ENSGALP00000010140} OS=Gallus gallus (Chicken) PE=4 SV=2	PREDICTED: piezo-type mechanosensitive ion channel component 1 [Haliaeetus leucocephalus]
EVM0004282.1	PIEZO2	--	--	Function unknown	Uncharacterized protein {ECO:0000313|Ensembl:ENSGALP00000022580} OS=Gallus gallus (Chicken) PE=4 SV=2	PREDICTED: piezo-type mechanosensitive ion channel component 2 [Anas platyrhynchos]
EVM0003216.1	PIEZO2	--	--	Function unknown	Uncharacterized protein {ECO:0000313|Ensembl:ENSGALP00000022580} OS=Gallus gallus (Chicken) PE=4 SV=2	PREDICTED: piezo-type mechanosensitive ion channel component 2, partial [Pelecanus crispus]
EVM0008706.1	PLCE1	--	K05860|0|apla:101794187|K05860 phosphatidylinositol phospholipase C, epsilon [EC:3.1.4.11] | (RefSeq) PLCE1; phospholipase C epsilon 1	--	Phosphoinositide phospholipase C {ECO:0000256|RuleBase:RU361133} (Fragment) OS=Anas platyrhynchos (Domestic duck) PE=4 SV=1	1-phosphatidylinositol-4,5-bisphosphate phosphodiesterase epsilon-1, partial [Anas platyrhynchos]
EVM0002341.1	PLCE1	--	K05860|0|apla:101794187|K05860 phosphatidylinositol phospholipase C, epsilon [EC:3.1.4.11] | (RefSeq) PLCE1; phospholipase C epsilon 1	--	Phosphoinositide phospholipase C {ECO:0000256|RuleBase:RU361133} (Fragment) OS=Anas platyrhynchos (Domestic duck) PE=4 SV=1	1-phosphatidylinositol-4,5-bisphosphate phosphodiesterase epsilon-1, partial [Anas platyrhynchos]
EVM0015668.1	IL1RAPL2	--	K05170|0|apla:101801017|K05170 interleukin 1 receptor accessory protein-like | (RefSeq) IL1RAPL2; interleukin 1 receptor accessory protein like 2	--	X-linked interleukin-1 receptor accessory protein-like 2 {ECO:0000313|EMBL:KFQ89408.1} (Fragment) OS=Phoenicopterus ruber ruber (American flamingo) PE=4 SV=1	X-linked interleukin-1 receptor accessory protein-like 2, partial [Phoenicopterus ruber ruber]
EVM0015268.1	IL1RAPL1	--	K05170|0|apla:101804155|K05170 interleukin 1 receptor accessory protein-like | (RefSeq) IL1RAPL1; interleukin 1 receptor accessory protein like 1	--	X-linked interleukin-1 receptor accessory protein-like 1 {ECO:0000313|EMBL:EOA99285.1} (Fragment) OS=Anas platyrhynchos (Domestic duck) PE=4 SV=1	PREDICTED: interleukin-1 receptor accessory protein-like 1 [Leptosomus discolor]
EVM0012163.1	IL1RAPL2	--	K05170|3.51991e-142|apla:101801017|K05170 interleukin 1 receptor accessory protein-like | (RefSeq) IL1RAPL2; interleukin 1 receptor accessory protein like 2	--	X-linked interleukin-1 receptor accessory protein-like 2 {ECO:0000313|EMBL:KFW61725.1} (Fragment) OS=Pygoscelis adelie (Adelie penguin) PE=4 SV=1	PREDICTED: X-linked interleukin-1 receptor accessory protein-like 2, partial [Apaloderma vittatum]
EVM0009656.1	BIN1	--	K12562|0|fab:101809985|K12562 amphiphysin | (RefSeq) BIN1; bridging integrator 1	Intracellular trafficking, secretion, and vesicular transport	Uncharacterized protein {ECO:0000313|Ensembl:ENSFALP00000004088} OS=Ficedula albicollis (Collared flycatcher) PE=4 SV=1	PREDICTED: myc box-dependent-interacting protein 1 [Meleagris gallopavo]
EVM0002370.1	BIN1	--	K12562|0|fpg:101920539|K12562 amphiphysin | (RefSeq) BIN1; bridging integrator 1	Intracellular trafficking, secretion, and vesicular transport	Uncharacterized protein {ECO:0000313|Ensembl:ENSFALP00000004088} OS=Ficedula albicollis (Collared flycatcher) PE=4 SV=1	PREDICTED: myc box-dependent-interacting protein 1 [Falco cherrug]
EVM0001178.1	--	Cellular Component: nucleosome (GO:0000786);; Molecular Function: DNA binding (GO:0003677);; Cellular Component: lipid droplet (GO:0005811);; Biological Process: nucleosome assembly (GO:0006334);; Cellular Component: NuA4 histone acetyltransferase complex (GO:0035267);; Biological Process: defense response to bacterium (GO:0042742);; Molecular Function: protein heterodimerization activity (GO:004…	K11252|9.16279e-86|asn:102383789|K11252 histone H2B | (RefSeq) histone H2B 7	Chromatin structure and dynamics	Histone H2B {ECO:0000256|RuleBase:RU000451} (Fragment) OS=Anas platyrhynchos (Domestic duck) PE=3 SV=1	Histone H2B 1/2/3/4/6, partial [Anas platyrhynchos]
EVM0004279.1	--	Cellular Component: nucleosome (GO:0000786);; Molecular Function: DNA binding (GO:0003677);; Cellular Component: lipid droplet (GO:0005811);; Biological Process: nucleosome assembly (GO:0006334);; Cellular Component: NuA4 histone acetyltransferase complex (GO:0035267);; Biological Process: defense response to bacterium (GO:0042742);; Molecular Function: protein heterodimerization activity (GO:004…	K11252|9.16279e-86|asn:102383789|K11252 histone H2B | (RefSeq) histone H2B 7	Chromatin structure and dynamics	Histone H2B {ECO:0000256|RuleBase:RU000451} (Fragment) OS=Anas platyrhynchos (Domestic duck) PE=3 SV=1	Histone H2B 1/2/3/4/6, partial [Anas platyrhynchos]
EVM0002175.1	--	Cellular Component: nucleosome (GO:0000786);; Molecular Function: DNA binding (GO:0003677);; Cellular Component: lipid droplet (GO:0005811);; Biological Process: nucleosome assembly (GO:0006334);; Cellular Component: NuA4 histone acetyltransferase complex (GO:0035267);; Biological Process: defense response to bacterium (GO:0042742);; Molecular Function: protein heterodimerization activity (GO:004…	K11252|9.16279e-86|asn:102383789|K11252 histone H2B | (RefSeq) histone H2B 7	Chromatin structure and dynamics	Histone H2B {ECO:0000256|RuleBase:RU000451} (Fragment) OS=Anas platyrhynchos (Domestic duck) PE=3 SV=1	Histone H2B 1/2/3/4/6, partial [Anas platyrhynchos]
EVM0014959.1	--	Cellular Component: nucleosome (GO:0000786);; Molecular Function: DNA binding (GO:0003677);; Cellular Component: lipid droplet (GO:0005811);; Biological Process: nucleosome assembly (GO:0006334);; Cellular Component: NuA4 histone acetyltransferase complex (GO:0035267);; Biological Process: defense response to bacterium (GO:0042742);; Molecular Function: protein heterodimerization activity (GO:004…	K11252|9.16279e-86|asn:102383789|K11252 histone H2B | (RefSeq) histone H2B 7	Chromatin structure and dynamics	Histone H2B {ECO:0000256|RuleBase:RU000451} (Fragment) OS=Anas platyrhynchos (Domestic duck) PE=3 SV=1	Histone H2B 1/2/3/4/6, partial [Anas platyrhynchos]
EVM0003801.1	--	Cellular Component: nucleosome (GO:0000786);; Molecular Function: DNA binding (GO:0003677);; Cellular Component: lipid droplet (GO:0005811);; Biological Process: nucleosome assembly (GO:0006334);; Cellular Component: NuA4 histone acetyltransferase complex (GO:0035267);; Biological Process: defense response to bacterium (GO:0042742);; Molecular Function: protein heterodimerization activity (GO:004…	K11252|9.16279e-86|asn:102383789|K11252 histone H2B | (RefSeq) histone H2B 7	Chromatin structure and dynamics	Histone H2B {ECO:0000256|RuleBase:RU000451} (Fragment) OS=Anas platyrhynchos (Domestic duck) PE=3 SV=1	Histone H2B 1/2/3/4/6, partial [Anas platyrhynchos]
EVM0012735.1	--	--	K04257|3.0599e-177|apla:101791080|K04257 olfactory receptor | (RefSeq) olfactory receptor 14C36	--	Olfactory receptor 14J1 {ECO:0000313|EMBL:KFQ84627.1} (Fragment) OS=Phoenicopterus ruber ruber (American flamingo) PE=4 SV=1	Olfactory receptor 14J1, partial [Phoenicopterus ruber ruber]
EVM0012727.1	--	--	K04257|8.15537e-166|apla:101794371|K04257 olfactory receptor | (RefSeq) olfactory receptor 14C36-like	--	Olfactory receptor 14J1 {ECO:0000313|EMBL:KFQ84627.1} (Fragment) OS=Phoenicopterus ruber ruber (American flamingo) PE=4 SV=1	Olfactory receptor 14J1, partial [Phoenicopterus ruber ruber]
EVM0017388.1	--	--	K04257|1.46416e-162|apla:101794371|K04257 olfactory receptor | (RefSeq) olfactory receptor 14C36-like	--	Olfactory receptor 14J1 {ECO:0000313|EMBL:KFQ84627.1} (Fragment) OS=Phoenicopterus ruber ruber (American flamingo) PE=4 SV=1	PREDICTED: olfactory receptor 14A16-like [Haliaeetus leucocephalus]
EVM0015514.1	--	--	K04257|1.80691e-166|apla:101794371|K04257 olfactory receptor | (RefSeq) olfactory receptor 14C36-like	--	Olfactory receptor 14J1 {ECO:0000313|EMBL:KFQ84627.1} (Fragment) OS=Phoenicopterus ruber ruber (American flamingo) PE=4 SV=1	Olfactory receptor 14J1, partial [Phoenicopterus ruber ruber]
EVM0012580.1	--	--	--	--	Uncharacterized protein {ECO:0000313|Ensembl:ENSMGAP00000008361} (Fragment) OS=Meleagris gallopavo (Common turkey) PE=4 SV=1	Ig gamma chain (5.7S) - duck (fragment) [Anas platyrhynchos]
EVM0013158.1	--	--	--	--	Immunonoglobulin heavy chain variable region {ECO:0000313|EMBL:AFN02398.1} (Fragment) OS=Struthio camelus (Ostrich) PE=2 SV=1	Ig Y heavy chain (7.8S) - duck [Anas platyrhynchos]
EVM0014875.1	--	--	--	--	Uncharacterized protein {ECO:0000313|Ensembl:ENSFALP00000006786} (Fragment) OS=Ficedula albicollis (Collared flycatcher) PE=4 SV=1	PREDICTED: LOW QUALITY PROTEIN: Ig heavy chain Mem5-like [Haliaeetus leucocephalus]
EVM0011569.1	--	--	--	--	Ig heavy chain V-III region VH26 {ECO:0000313|EMBL:EMC81138.1} (Fragment) OS=Columba livia (Domestic pigeon) PE=4 SV=1	Ig Y heavy chain (7.8S) - duck [Anas platyrhynchos]
EVM0008931.1	--	--	K10361|0|apla:101804071|K10361 myosin XV | (RefSeq) unconventional myosin-XV-like	Cell motility	Uncharacterized protein {ECO:0000313|Ensembl:ENSFALP00000001159} (Fragment) OS=Ficedula albicollis (Collared flycatcher) PE=4 SV=1	PREDICTED: unconventional myosin-XV-like [Anas platyrhynchos]
EVM0013906.1	ALKBH5	--	K10361|0|gga:101750031|K10361 myosin XV | (RefSeq) MYO15A; myosin XVA	Cell motility	Uncharacterized protein {ECO:0000313|Ensembl:ENSGALP00000007959} (Fragment) OS=Gallus gallus (Chicken) PE=4 SV=2	PREDICTED: unconventional myosin-XV [Haliaeetus leucocephalus]
EVM0008159.1	--	--	K10361|4.77253e-121|gga:101750031|K10361 myosin XV | (RefSeq) MYO15A; myosin XVA	Cell motility	Uncharacterized protein {ECO:0000313|Ensembl:ENSGALP00000007959} (Fragment) OS=Gallus gallus (Chicken) PE=4 SV=2	PREDICTED: unconventional myosin-XV [Gallus gallus]
EVM0007473.1	TRPM3	Molecular Function: ion channel activity (GO:0005216);; Cellular Component: integral component of membrane (GO:0016021);;	K04978|0|apla:101798801|K04978 transient receptor potential cation channel subfamily M member 3 | (RefSeq) TRPM3; transient receptor potential cation channel subfamily M member 3	--	Uncharacterized protein {ECO:0000313|Ensembl:ENSGALP00000024365} OS=Gallus gallus (Chicken) PE=4 SV=2	PREDICTED: LOW QUALITY PROTEIN: transient receptor potential cation channel subfamily M member 3 [Anas platyrhynchos]
EVM0017222.1	TRPM1	--	K04976|0|fpg:101915266|K04976 transient receptor potential cation channel subfamily M member 1 | (RefSeq) TRPM1; transient receptor potential cation channel subfamily M member 1	--	Transient receptor potential cation channel subfamily M member 1 {ECO:0000313|EMBL:EOA97113.1} (Fragment) OS=Anas platyrhynchos (Domestic duck) PE=4 SV=1	PREDICTED: transient receptor potential cation channel subfamily M member 1-like [Meleagris gallopavo]
EVM0005767.1	TRPM7	Cellular Component: ruffle (GO:0001726);; Molecular Function: actin binding (GO:0003779);; Molecular Function: protein serine/threonine kinase activity (GO:0004674);; Molecular Function: calcium channel activity (GO:0005262);; Molecular Function: ATP binding (GO:0005524);; Cellular Component: plasma membrane (GO:0005886);; Cellular Component: integral component of membrane (GO:0016021);; Biologic…	K04982|0|phi:102106298|K04982 transient receptor potential cation channel subfamily M member 7 [EC:2.7.11.1] | (RefSeq) TRPM7; transient receptor potential cation channel subfamily M member 7	--	Uncharacterized protein {ECO:0000313|Ensembl:ENSFALP00000011912} OS=Ficedula albicollis (Collared flycatcher) PE=4 SV=1	PREDICTED: transient receptor potential cation channel subfamily M member 7 isoform X2 [Serinus canaria]
EVM0011636.1	TRPM6	--	K04981|0|apla:101800294|K04981 transient receptor potential cation channel subfamily M member 6 [EC:2.7.11.1] | (RefSeq) TRPM6; transient receptor potential cation channel subfamily M member 6	--	Uncharacterized protein {ECO:0000313|Ensembl:ENSAPLP00000013982} (Fragment) OS=Anas platyrhynchos (Domestic duck) PE=4 SV=1	PREDICTED: transient receptor potential cation channel subfamily M member 6 [Pygoscelis adeliae]
EVM0002244.1	TRPM1	--	K04976|0|apla:101789976|K04976 transient receptor potential cation channel subfamily M member 1 | (RefSeq) TRPM1; transient receptor potential cation channel subfamily M member 1	--	Transient receptor potential cation channel subfamily M member 1 {ECO:0000313|EMBL:EOA97113.1} (Fragment) OS=Anas platyrhynchos (Domestic duck) PE=4 SV=1	PREDICTED: transient receptor potential cation channel subfamily M member 1 [Anas platyrhynchos]
EVM0009891.1	TRPM7	Molecular Function: protein serine/threonine kinase activity (GO:0004674);; Molecular Function: ion channel activity (GO:0005216);; Molecular Function: ATP binding (GO:0005524);; Cellular Component: integral component of membrane (GO:0016021);;	K04982|0|gga:427502|K04982 transient receptor potential cation channel subfamily M member 7 [EC:2.7.11.1] | (RefSeq) TRPM7; transient receptor potential cation channel subfamily M member 7	--	Uncharacterized protein {ECO:0000313|Ensembl:ENSGALP00000037982} OS=Gallus gallus (Chicken) PE=4 SV=2	PREDICTED: LOW QUALITY PROTEIN: transient receptor potential cation channel subfamily M member 7 [Meleagris gallopavo]
EVM0012250.1	HIST1H46L2	--	--	Chromatin structure and dynamics	Chromosome undetermined SCAF14565, whole genome shotgun sequence {ECO:0000313|EMBL:CAF98839.1} OS=Tetraodon nigroviridis (Spotted green pufferfish) PE=4 SV=1	unnamed protein product [Tetraodon nigroviridis]
EVM0010138.1	HIST1H46L2	--	--	Chromatin structure and dynamics	Chromosome undetermined SCAF14565, whole genome shotgun sequence {ECO:0000313|EMBL:CAF98839.1} OS=Tetraodon nigroviridis (Spotted green pufferfish) PE=4 SV=1	unnamed protein product [Tetraodon nigroviridis]
EVM0000968.1	HIST1H46L2	--	--	Chromatin structure and dynamics	Chromosome undetermined SCAF14565, whole genome shotgun sequence {ECO:0000313|EMBL:CAF98839.1} OS=Tetraodon nigroviridis (Spotted green pufferfish) PE=4 SV=1	unnamed protein product [Tetraodon nigroviridis]
EVM0005268.1	HIST1H46L2	--	--	Chromatin structure and dynamics	Chromosome undetermined SCAF14565, whole genome shotgun sequence {ECO:0000313|EMBL:CAF98839.1} OS=Tetraodon nigroviridis (Spotted green pufferfish) PE=4 SV=1	unnamed protein product [Tetraodon nigroviridis]
EVM0014679.1	HIST1H46L2	--	--	Chromatin structure and dynamics	Chromosome undetermined SCAF14565, whole genome shotgun sequence {ECO:0000313|EMBL:CAF98839.1} OS=Tetraodon nigroviridis (Spotted green pufferfish) PE=4 SV=1	unnamed protein product [Tetraodon nigroviridis]
EVM0000327.1	HIST1H46L2	--	--	Chromatin structure and dynamics	Chromosome undetermined SCAF14565, whole genome shotgun sequence {ECO:0000313|EMBL:CAF98839.1} OS=Tetraodon nigroviridis (Spotted green pufferfish) PE=4 SV=1	unnamed protein product [Tetraodon nigroviridis]
EVM0002111.1	HIST1H46L2	--	--	Chromatin structure and dynamics	Chromosome undetermined SCAF14565, whole genome shotgun sequence {ECO:0000313|EMBL:CAF98839.1} OS=Tetraodon nigroviridis (Spotted green pufferfish) PE=4 SV=1	unnamed protein product [Tetraodon nigroviridis]
EVM0012561.1	--	--	K11855|0|apla:101802431|K11855 ubiquitin carboxyl-terminal hydrolase 36/42 [EC:3.4.19.12] | (RefSeq) USP42; ubiquitin specific peptidase 42	Posttranslational modification, protein turnover, chaperones	Uncharacterized protein {ECO:0000313|Ensembl:ENSAPLP00000003418} OS=Anas platyrhynchos (Domestic duck) PE=4 SV=1	PREDICTED: ubiquitin carboxyl-terminal hydrolase 42 [Anas platyrhynchos]
EVM0006648.1	--	--	K11855|3.39319e-178|apla:101802431|K11855 ubiquitin carboxyl-terminal hydrolase 36/42 [EC:3.4.19.12] | (RefSeq) USP42; ubiquitin specific peptidase 42	Posttranslational modification, protein turnover, chaperones	Uncharacterized protein {ECO:0000313|Ensembl:ENSAPLP00000003418} OS=Anas platyrhynchos (Domestic duck) PE=4 SV=1	Ubiquitin carboxyl-terminal hydrolase 42, partial [Anas platyrhynchos]
EVM0014885.1	--	--	K11855|0|apla:101802431|K11855 ubiquitin carboxyl-terminal hydrolase 36/42 [EC:3.4.19.12] | (RefSeq) USP42; ubiquitin specific peptidase 42	Posttranslational modification, protein turnover, chaperones	Uncharacterized protein {ECO:0000313|Ensembl:ENSAPLP00000003418} OS=Anas platyrhynchos (Domestic duck) PE=4 SV=1	Ubiquitin carboxyl-terminal hydrolase 42, partial [Anas platyrhynchos]
EVM0003333.1	--	--	K11855|0|apla:101802431|K11855 ubiquitin carboxyl-terminal hydrolase 36/42 [EC:3.4.19.12] | (RefSeq) USP42; ubiquitin specific peptidase 42	Posttranslational modification, protein turnover, chaperones	Uncharacterized protein {ECO:0000313|Ensembl:ENSAPLP00000003418} OS=Anas platyrhynchos (Domestic duck) PE=4 SV=1	PREDICTED: ubiquitin carboxyl-terminal hydrolase 42 [Calypte anna]
EVM0010659.1	--	--	K11855|0|apla:101802431|K11855 ubiquitin carboxyl-terminal hydrolase 36/42 [EC:3.4.19.12] | (RefSeq) USP42; ubiquitin specific peptidase 42	Posttranslational modification, protein turnover, chaperones	Ubiquitin carboxyl-terminal hydrolase 42 {ECO:0000313|EMBL:EOB00932.1} (Fragment) OS=Anas platyrhynchos (Domestic duck) PE=4 SV=1	PREDICTED: ubiquitin carboxyl-terminal hydrolase 42 [Anas platyrhynchos]
EVM0016278.1	--	--	K11855|0|apla:101802431|K11855 ubiquitin carboxyl-terminal hydrolase 36/42 [EC:3.4.19.12] | (RefSeq) USP42; ubiquitin specific peptidase 42	Posttranslational modification, protein turnover, chaperones	Uncharacterized protein {ECO:0000313|Ensembl:ENSAPLP00000003418} OS=Anas platyrhynchos (Domestic duck) PE=4 SV=1	PREDICTED: ubiquitin carboxyl-terminal hydrolase 42 [Anas platyrhynchos]
EVM0014340.1	--	--	K11855|1.74178e-173|apla:101802431|K11855 ubiquitin carboxyl-terminal hydrolase 36/42 [EC:3.4.19.12] | (RefSeq) USP42; ubiquitin specific peptidase 42	Posttranslational modification, protein turnover, chaperones	Uncharacterized protein {ECO:0000313|Ensembl:ENSAPLP00000003418} OS=Anas platyrhynchos (Domestic duck) PE=4 SV=1	Ubiquitin carboxyl-terminal hydrolase 42, partial [Anas platyrhynchos]
EVM0005385.1	OTUD6A	--	K18342|0|apla:101802042|K18342 OTU domain-containing protein 6 [EC:3.4.19.12] | (RefSeq) OTUD6B; OTU domain containing 6B	--	OTU domain-containing protein 6B {ECO:0000313|EMBL:EOB01860.1} (Fragment) OS=Anas platyrhynchos (Domestic duck) PE=4 SV=1	OTU domain-containing protein 6B, partial [Anas platyrhynchos]
EVM0016916.1	OTUD6A	--	K18342|0|apla:101802042|K18342 OTU domain-containing protein 6 [EC:3.4.19.12] | (RefSeq) OTUD6B; OTU domain containing 6B	--	Uncharacterized protein {ECO:0000313|Ensembl:ENSAPLP00000011913} (Fragment) OS=Anas platyrhynchos (Domestic duck) PE=4 SV=1	PREDICTED: OTU domain-containing protein 6B [Anas platyrhynchos]
EVM0007626.1	--	--	K00276|0|fpg:101915227|K00276 primary-amine oxidase [EC:1.4.3.21] | (RefSeq) AOC3; membrane primary amine oxidase	Secondary metabolites biosynthesis, transport and catabolism	Membrane primary amine oxidase {ECO:0000313|EMBL:KFP38423.1} (Fragment) OS=Chlamydotis macqueenii (Macqueen's bustard) PE=4 SV=1	PREDICTED: membrane primary amine oxidase-like [Haliaeetus leucocephalus]
EVM0005422.1	--	Molecular Function: copper ion binding (GO:0005507);; Molecular Function: primary amine oxidase activity (GO:0008131);; Biological Process: amine metabolic process (GO:0009308);; Molecular Function: quinone binding (GO:0048038);; Biological Process: oxidation-reduction process (GO:0055114);;	K00276|0|mgp:100548064|K00276 primary-amine oxidase [EC:1.4.3.21] | (RefSeq) membrane primary amine oxidase-like	Secondary metabolites biosynthesis, transport and catabolism	Amine oxidase {ECO:0000256|RuleBase:RU000672} (Fragment) OS=Aptenodytes forsteri (Emperor penguin) PE=3 SV=1	PREDICTED: LOW QUALITY PROTEIN: membrane primary amine oxidase [Pygoscelis adeliae]
EVM0000676.1	AOC1	Biological Process: metabolic process (GO:0008152);; Molecular Function: oxidoreductase activity (GO:0016491);; Molecular Function: metal ion binding (GO:0046872);;	K11182|0|fpg:101917962|K11182 diamine oxidase [EC:1.4.3.22] | (RefSeq) AOC1; amine oxidase, copper containing 1	Secondary metabolites biosynthesis, transport and catabolism	Amine oxidase {ECO:0000256|RuleBase:RU000672} OS=Gallus gallus (Chicken) PE=3 SV=1	PREDICTED: amiloride-sensitive amine oxidase [copper-containing] [Haliaeetus leucocephalus]
EVM0005715.1	--	--	--	Secondary metabolites biosynthesis, transport and catabolism	Membrane primary amine oxidase {ECO:0000313|EMBL:KFW61436.1} (Fragment) OS=Pygoscelis adelie (Adelie penguin) PE=4 SV=1	PREDICTED: membrane primary amine oxidase-like isoform X1 [Haliaeetus leucocephalus]
EVM0012700.1	LRFN1	--	K16354|0|phi:102101494|K16354 leucine-rich repeat and fibronectin type-III domain-containing protein 1 | (RefSeq) LRFN1; leucine rich repeat and fibronectin type III domain containing 1	General function prediction only	Uncharacterized protein {ECO:0000313|Ensembl:ENSPSIP00000009360} OS=Pelodiscus sinensis (Chinese softshell turtle) PE=4 SV=1	PREDICTED: leucine-rich repeat and fibronectin type III domain-containing protein 1, partial [Pseudopodoces humilis]
EVM0005824.1	--	--	--	General function prediction only	Uncharacterized protein {ECO:0000313|Ensembl:ENSAPLP00000015270} OS=Anas platyrhynchos (Domestic duck) PE=4 SV=1	PREDICTED: leucine-rich repeat and fibronectin type III domain-containing protein 1-like protein-like [Anas platyrhynchos]
EVM0017200.1	LRFN2	--	K16355|0|apla:101797229|K16355 leucine-rich repeat and fibronectin type-III domain-containing protein 2 | (RefSeq) LRFN2; leucine rich repeat and fibronectin type III domain containing 2	General function prediction only	Leucine-rich repeat and fibronectin type-III domain-containing protein 2 {ECO:0000313|EMBL:EOB03363.1} (Fragment) OS=Anas platyrhynchos (Domestic duck) PE=4 SV=1	PREDICTED: leucine-rich repeat and fibronectin type-III domain-containing protein 2 [Mesitornis unicolor]
EVM0003865.1	LRFN5	--	K16358|0|apla:101792775|K16358 leucine-rich repeat and fibronectin type-III domain-containing protein 5 | (RefSeq) LRFN5; leucine rich repeat and fibronectin type III domain containing 5	General function prediction only	Uncharacterized protein {ECO:0000313|Ensembl:ENSAPLP00000010199} (Fragment) OS=Anas platyrhynchos (Domestic duck) PE=4 SV=1	PREDICTED: leucine-rich repeat and fibronectin type-III domain-containing protein 5-like isoform X1 [Anas platyrhynchos]
EVM0010201.1	LRFN2	--	K16355|0|apla:101797229|K16355 leucine-rich repeat and fibronectin type-III domain-containing protein 2 | (RefSeq) LRFN2; leucine rich repeat and fibronectin type III domain containing 2	General function prediction only	Leucine-rich repeat and fibronectin type-III domain-containing protein 2 {ECO:0000313|EMBL:EOB03363.1} (Fragment) OS=Anas platyrhynchos (Domestic duck) PE=4 SV=1	PREDICTED: leucine-rich repeat and fibronectin type-III domain-containing protein 2 [Anas platyrhynchos]
EVM0010306.1	CELF5	--	K13207|0|fab:101817046|K13207 CUG-BP- and ETR3-like factor | (RefSeq) CELF5; CUGBP, Elav-like family member 5	RNA processing and modification	CUGBP Elav-like family member 5 {ECO:0000313|EMBL:KFW72596.1} (Fragment) OS=Pygoscelis adelie (Adelie penguin) PE=4 SV=1	CUGBP Elav-like family member 5, partial [Pygoscelis adeliae]
EVM0013540.1	--	--	K13207|0|lcm:102358121|K13207 CUG-BP- and ETR3-like factor | (RefSeq) CELF4; CUGBP, Elav-like family member 4	RNA processing and modification	CUGBP Elav-like family member 4 {ECO:0000313|Ensembl:ENSXETP00000044293} (Fragment) OS=Xenopus tropicalis (Western clawed frog) PE=4 SV=1	PREDICTED: CUGBP Elav-like family member 4 isoform X9 [Chelonia mydas]
EVM0011638.1	--	Molecular Function: nucleotide binding (GO:0000166);; Molecular Function: nucleic acid binding (GO:0003676);;	K13207|0|phi:102108012|K13207 CUG-BP- and ETR3-like factor | (RefSeq) CELF6; CUGBP, Elav-like family member 6	RNA processing and modification	Uncharacterized protein {ECO:0000313|Ensembl:ENSFALP00000010010} (Fragment) OS=Ficedula albicollis (Collared flycatcher) PE=4 SV=1	PREDICTED: CUGBP Elav-like family member 6 isoform X3 [Aptenodytes forsteri]
EVM0016525.1	CELF3	Molecular Function: nucleotide binding (GO:0000166);; Molecular Function: RNA binding (GO:0003723);; Cellular Component: nucleus (GO:0005634);; Cellular Component: cytoplasm (GO:0005737);; Biological Process: positive regulation of mRNA splicing, via spliceosome (GO:0048026);;	K13207|0|gga:431347|K13207 CUG-BP- and ETR3-like factor | (RefSeq) CELF3; CUGBP, Elav-like family member 3	RNA processing and modification	Uncharacterized protein {ECO:0000313|Ensembl:ENSGALP00000042521} (Fragment) OS=Gallus gallus (Chicken) PE=4 SV=1	PREDICTED: CUGBP Elav-like family member 3 isoform X2 [Pseudopodoces humilis]
EVM0014187.1	SEC24D	Biological Process: intracellular protein transport (GO:0006886);; Biological Process: ER to Golgi vesicle-mediated transport (GO:0006888);; Molecular Function: zinc ion binding (GO:0008270);; Cellular Component: COPII vesicle coat (GO:0030127);;	K14007|0|mgp:100540588|K14007 protein transport protein SEC24 | (RefSeq) SEC24D; SEC24 homolog D, COPII coat complex component	Intracellular trafficking, secretion, and vesicular transport	Protein transport protein Sec24D {ECO:0000313|EMBL:KFV13278.1} OS=Pterocles gutturalis (yellow-throated sandgrouse) PE=4 SV=1	PREDICTED: protein transport protein Sec24D [Pterocles gutturalis]
EVM0013649.1	SEC24D	Biological Process: intracellular protein transport (GO:0006886);; Biological Process: ER to Golgi vesicle-mediated transport (GO:0006888);; Molecular Function: zinc ion binding (GO:0008270);; Cellular Component: COPII vesicle coat (GO:0030127);;	K14007|0|gga:422683|K14007 protein transport protein SEC24 | (RefSeq) SEC24D; SEC24 homolog D, COPII coat complex component	Intracellular trafficking, secretion, and vesicular transport	Uncharacterized protein {ECO:0000313|Ensembl:ENSGALP00000019555} OS=Gallus gallus (Chicken) PE=4 SV=2	PREDICTED: protein transport protein Sec24D isoform X6 [Gallus gallus]
EVM0012312.1	--	Cellular Component: nucleus (GO:0005634);; Biological Process: intracellular protein transport (GO:0006886);; Biological Process: ER to Golgi vesicle-mediated transport (GO:0006888);; Molecular Function: zinc ion binding (GO:0008270);; Cellular Component: COPII vesicle coat (GO:0030127);;	K14007|0|apla:101802356|K14007 protein transport protein SEC24 | (RefSeq) SEC24C; SEC24 homolog C, COPII coat complex component	Intracellular trafficking, secretion, and vesicular transport	Protein transport protein Sec24C {ECO:0000313|EMBL:EOB04108.1} (Fragment) OS=Anas platyrhynchos (Domestic duck) PE=4 SV=1	PREDICTED: protein transport protein Sec24C isoform X1 [Anas platyrhynchos]
EVM0001163.1	--	--	--	Transcription	E3 ubiquitin-protein ligase Topor {ECO:0000313|EMBL:EMC78281.1} OS=Columba livia (Domestic pigeon) PE=4 SV=1	PREDICTED: E3 ubiquitin-protein ligase Topors-like [Gallus gallus]
EVM0000909.1	--	--	--	Transcription	E3 ubiquitin-protein ligase Topor {ECO:0000313|EMBL:EMC78281.1} OS=Columba livia (Domestic pigeon) PE=4 SV=1	PREDICTED: E3 ubiquitin-protein ligase Topors-like [Gallus gallus]
EVM0013967.1	--	Molecular Function: catalytic activity (GO:0003824);;	K01469|1.71529e-89|fch:102047983|K01469 5-oxoprolinase (ATP-hydrolysing) [EC:3.5.2.9] | (RefSeq) OPLAH; 5-oxoprolinase (ATP-hydrolysing)	Amino acid transport and metabolism	5-oxoprolinase {ECO:0000313|EMBL:KFV64783.1} (Fragment) OS=Picoides pubescens (Downy woodpecker) PE=4 SV=1	PREDICTED: 5-oxoprolinase [Nipponia nippon]
EVM0012517.1	--	Molecular Function: catalytic activity (GO:0003824);;	K01469|0|asn:102375313|K01469 5-oxoprolinase (ATP-hydrolysing) [EC:3.5.2.9] | (RefSeq) OPLAH; 5-oxoprolinase (ATP-hydrolysing)	Amino acid transport and metabolism	Uncharacterized protein {ECO:0000313|Ensembl:ENSLACP00000001166} OS=Latimeria chalumnae (West Indian ocean coelacanth) PE=4 SV=1	PREDICTED: LOW QUALITY PROTEIN: 5-oxoprolinase, partial [Haliaeetus leucocephalus]
EVM0000790.1	--	Biological Process: metabolic process (GO:0008152);; Molecular Function: hydrolase activity (GO:0016787);;	K01469|0|xtr:780345|K01469 5-oxoprolinase (ATP-hydrolysing) [EC:3.5.2.9] | (RefSeq) oplah; 5-oxoprolinase (ATP-hydrolysing)	Amino acid transport and metabolism	Uncharacterized protein {ECO:0000313|Ensembl:ENSLACP00000001166} OS=Latimeria chalumnae (West Indian ocean coelacanth) PE=4 SV=1	PREDICTED: LOW QUALITY PROTEIN: 5-oxoprolinase, partial [Calypte anna]
EVM0004793.1	--	--	K06467|5.31245e-10|cmy:102937842|K06467 CD22 antigen | (RefSeq) CD22; CD22 molecule	--	B-cell receptor CD22 {ECO:0000313|EMBL:EMP24792.1} OS=Chelonia mydas (Green sea-turtle) PE=4 SV=1	PREDICTED: B-cell receptor CD22-like [Chrysemys picta bellii]
EVM0001223.1	--	--	--	--	B-cell receptor CD22 {ECO:0000313|EMBL:EOA98546.1} OS=Anas platyrhynchos (Domestic duck) PE=4 SV=1	B-cell receptor CD22 [Anas platyrhynchos]
EVM0008383.1	--	--	K06467|2.90743e-92|apla:101803125|K06467 CD22 antigen | (RefSeq) B-cell receptor CD22-like	--	Uncharacterized protein {ECO:0000313|Ensembl:ENSAPLP00000000625} (Fragment) OS=Anas platyrhynchos (Domestic duck) PE=4 SV=1	PREDICTED: B-cell receptor CD22-like [Anas platyrhynchos]
EVM0006394.1	--	--	K06467|1.2107e-51|apla:101803125|K06467 CD22 antigen | (RefSeq) B-cell receptor CD22-like	--	Uncharacterized protein {ECO:0000313|Ensembl:ENSAPLP00000000634} (Fragment) OS=Anas platyrhynchos (Domestic duck) PE=4 SV=1	PREDICTED: B-cell receptor CD22-like [Anas platyrhynchos]
EVM0010026.1	ZNF407	--	--	General function prediction only	Uncharacterized protein {ECO:0000313|Ensembl:ENSMGAP00000017378} (Fragment) OS=Meleagris gallopavo (Common turkey) PE=4 SV=1	PREDICTED: zinc finger protein 407 [Meleagris gallopavo]
EVM0002172.1	ZNF407	--	--	--	Uncharacterized protein {ECO:0000313|Ensembl:ENSAPLP00000014959} (Fragment) OS=Anas platyrhynchos (Domestic duck) PE=4 SV=1	PREDICTED: zinc finger protein 407 [Anas platyrhynchos]
EVM0000292.1	ZNF407	--	--	General function prediction only	Zinc finger protein 407 {ECO:0000313|EMBL:EOA95536.1} (Fragment) OS=Anas platyrhynchos (Domestic duck) PE=4 SV=1	PREDICTED: zinc finger protein 407 [Anas platyrhynchos]
EVM0010876.1	DGKB	Molecular Function: diacylglycerol kinase activity (GO:0004143);; Molecular Function: calcium ion binding (GO:0005509);; Biological Process: protein kinase C-activating G protein-coupled receptor signaling pathway (GO:0007205);; Biological Process: intracellular signal transduction (GO:0035556);;	K00901|0|fab:101821710|K00901 diacylglycerol kinase (ATP) [EC:2.7.1.107] | (RefSeq) DGKB; diacylglycerol kinase beta	--	Diacylglycerol kinase {ECO:0000256|RuleBase:RU361128} OS=Ficedula albicollis (Collared flycatcher) PE=3 SV=1	PREDICTED: diacylglycerol kinase beta isoform X1 [Meleagris gallopavo]
EVM0017490.1	DGKG	--	K00901|0|gga:424839|K00901 diacylglycerol kinase (ATP) [EC:2.7.1.107] | (RefSeq) DGKG; diacylglycerol kinase gamma	--	Diacylglycerol kinase {ECO:0000256|RuleBase:RU361128} OS=Gallus gallus (Chicken) PE=3 SV=2	PREDICTED: diacylglycerol kinase gamma isoform X1 [Meleagris gallopavo]
EVM0000244.1	DGKA	Molecular Function: diacylglycerol kinase activity (GO:0004143);; Molecular Function: calcium ion binding (GO:0005509);; Biological Process: protein kinase C-activating G protein-coupled receptor signaling pathway (GO:0007205);; Biological Process: intracellular signal transduction (GO:0035556);;	--	--	Diacylglycerol kinase {ECO:0000256|RuleBase:RU361128} OS=Anolis carolinensis (Green anole) PE=3 SV=1	PREDICTED: diacylglycerol kinase alpha [Alligator mississippiensis]
EVM0005118.1	SMS	Biological Process: spermine biosynthetic process (GO:0006597);; Molecular Function: spermine synthase activity (GO:0016768);;	K00802|0|gga:418602|K00802 spermine synthase [EC:2.5.1.22] | (RefSeq) SMS; spermine synthase	Amino acid transport and metabolism	Uncharacterized protein {ECO:0000313|EMBL:CAH65138.1} OS=Gallus gallus (Chicken) PE=2 SV=1	spermine synthase [Gallus gallus]
EVM0005819.1	SMS	Biological Process: spermine biosynthetic process (GO:0006597);; Molecular Function: spermine synthase activity (GO:0016768);;	K00802|0|gga:418602|K00802 spermine synthase [EC:2.5.1.22] | (RefSeq) SMS; spermine synthase	Amino acid transport and metabolism	Uncharacterized protein {ECO:0000313|EMBL:CAH65138.1} OS=Gallus gallus (Chicken) PE=2 SV=1	spermine synthase [Gallus gallus]
EVM0007608.1	LRBA	--	--	Intracellular trafficking, secretion, and vesicular transport	Uncharacterized protein {ECO:0000313|Ensembl:ENSAPLP00000016294} OS=Anas platyrhynchos (Domestic duck) PE=4 SV=1	PREDICTED: lipopolysaccharide-responsive and beige-like anchor protein isoform X1 [Anas platyrhynchos]
EVM0008131.1	NBEA	--	--	Intracellular trafficking, secretion, and vesicular transport	Neurobeachin {ECO:0000313|EMBL:KFP38754.1} (Fragment) OS=Chlamydotis macqueenii (Macqueen's bustard) PE=4 SV=1	PREDICTED: neurobeachin, partial [Leptosomus discolor]
EVM0000746.1	NBEA	Cellular Component: cytoplasm (GO:0005737);; Cellular Component: membrane (GO:0016020);;	--	Intracellular trafficking, secretion, and vesicular transport	Neurobeachin {ECO:0000313|EMBL:KFP09922.1} (Fragment) OS=Egretta garzetta (little egret) PE=4 SV=1	PREDICTED: neurobeachin isoform X2 [Ficedula albicollis]
EVM0010150.1	NBEA	Cellular Component: cytoplasm (GO:0005737);; Cellular Component: membrane (GO:0016020);;	--	Intracellular trafficking, secretion, and vesicular transport	Uncharacterized protein {ECO:0000313|Ensembl:ENSAPLP00000010356} (Fragment) OS=Anas platyrhynchos (Domestic duck) PE=4 SV=1	Neurobeachin, partial [Anas platyrhynchos]
EVM0011623.1	GYS1	Molecular Function: glycogen (starch) synthase activity (GO:0004373);; Cellular Component: cytoplasm (GO:0005737);; Biological Process: glycogen biosynthetic process (GO:0005978);; Biological Process: heart development (GO:0007507);; Cellular Component: inclusion body (GO:0016234);; Molecular Function: protein kinase binding (GO:0019901);;	K00693|0|oaa:100074446|K00693 glycogen synthase [EC:2.4.1.11] | (RefSeq) GYS1; glycogen synthase 1	Carbohydrate transport and metabolism	Uncharacterized protein {ECO:0000313|Ensembl:ENSACAP00000004728} OS=Anolis carolinensis (Green anole) PE=4 SV=1	PREDICTED: glycogen [starch] synthase, muscle [Alligator mississippiensis]
EVM0001190.1	GYS2	--	K00693|0|apla:101795011|K00693 glycogen synthase [EC:2.4.1.11] | (RefSeq) GYS2; glycogen synthase 2	Carbohydrate transport and metabolism	Uncharacterized protein {ECO:0000313|Ensembl:ENSAPLP00000016179} (Fragment) OS=Anas platyrhynchos (Domestic duck) PE=4 SV=1	PREDICTED: glycogen [starch] synthase, liver isoform X1 [Anas platyrhynchos]
EVM0017516.1	--	Molecular Function: DNA binding (GO:0003677);;	--	--	Uncharacterized protein {ECO:0000313|Ensembl:ENSMGAP00000017532} (Fragment) OS=Meleagris gallopavo (Common turkey) PE=4 SV=1	PREDICTED: LOW QUALITY PROTEIN: trinucleotide repeat-containing gene 18 protein [Anas platyrhynchos]
EVM0009701.1	--	Molecular Function: DNA binding (GO:0003677);;	--	--	Uncharacterized protein {ECO:0000313|Ensembl:ENSFALP00000014433} OS=Ficedula albicollis (Collared flycatcher) PE=4 SV=1	PREDICTED: trinucleotide repeat-containing gene 18 protein [Haliaeetus leucocephalus]
EVM0013572.1	STXBP3	--	K15301|0|apla:101793239|K15301 syntaxin-binding protein 3 | (RefSeq) STXBP3; syntaxin binding protein 3	Intracellular trafficking, secretion, and vesicular transport	Uncharacterized protein {ECO:0000313|Ensembl:ENSAPLP00000006432} (Fragment) OS=Anas platyrhynchos (Domestic duck) PE=4 SV=1	PREDICTED: syntaxin-binding protein 3 isoform X1 [Anas platyrhynchos]
EVM0012534.1	--	Biological Process: vesicle-mediated transport (GO:0016192);;	K15300|0|fca:101096543|K15300 syntaxin-binding protein 2 | (RefSeq) STXBP2; syntaxin binding protein 2	Intracellular trafficking, secretion, and vesicular transport	Uncharacterized protein {ECO:0000313|Ensembl:ENSLACP00000012015} OS=Latimeria chalumnae (West Indian ocean coelacanth) PE=4 SV=1	PREDICTED: syntaxin-binding protein 2 isoform X1 [Chrysemys picta bellii]
EVM0002084.1	STXBP1	Biological Process: platelet degranulation (GO:0002576);; Cellular Component: mitochondrion (GO:0005739);; Cellular Component: plasma membrane (GO:0005886);; Biological Process: vesicle docking involved in exocytosis (GO:0006904);; Biological Process: neurotransmitter secretion (GO:0007269);; Biological Process: neuromuscular synaptic transmission (GO:0007274);; Biological Process: axon target re…	K15292|0|phi:102099895|K15292 syntaxin-binding protein 1 | (RefSeq) STXBP1; syntaxin binding protein 1	Intracellular trafficking, secretion, and vesicular transport	Uncharacterized protein {ECO:0000313|Ensembl:ENSFALP00000005696} (Fragment) OS=Ficedula albicollis (Collared flycatcher) PE=4 SV=1	PREDICTED: syntaxin-binding protein 1 isoform X3 [Pseudopodoces humilis]
EVM0017644.1	ADH6	Molecular Function: zinc ion binding (GO:0008270);; Molecular Function: oxidoreductase activity (GO:0016491);;	K13951|0|gga:395979|K13951 alcohol dehydrogenase 1/7 [EC:1.1.1.1] | (RefSeq) ADH6, ADH1A, ADH1B; alcohol dehydrogenase 6 (class V)	Secondary metabolites biosynthesis, transport and catabolism	Alcohol dehydrogenase ADH-F {ECO:0000313|EMBL:AAB66676.1} OS=Gallus gallus (Chicken) PE=2 SV=1	PREDICTED: alcohol dehydrogenase 1 [Leptosomus discolor]
EVM0001089.1	--	Molecular Function: zinc ion binding (GO:0008270);; Molecular Function: oxidoreductase activity (GO:0016491);;	K13951|0|gga:395979|K13951 alcohol dehydrogenase 1/7 [EC:1.1.1.1] | (RefSeq) ADH6, ADH1A, ADH1B; alcohol dehydrogenase 6 (class V)	Secondary metabolites biosynthesis, transport and catabolism	Alcohol dehydrogenase ADH-F {ECO:0000313|EMBL:AAB66676.1} OS=Gallus gallus (Chicken) PE=2 SV=1	PREDICTED: alcohol dehydrogenase 1 [Phaethon lepturus]
EVM0001250.1	ADH6	Molecular Function: zinc ion binding (GO:0008270);; Molecular Function: oxidoreductase activity (GO:0016491);;	K13951|0|gga:395979|K13951 alcohol dehydrogenase 1/7 [EC:1.1.1.1] | (RefSeq) ADH6, ADH1A, ADH1B; alcohol dehydrogenase 6 (class V)	Secondary metabolites biosynthesis, transport and catabolism	Alcohol dehydrogenase ADH-F {ECO:0000313|EMBL:AAB66676.1} OS=Gallus gallus (Chicken) PE=2 SV=1	alcohol dehydrogenase 6 [Gallus gallus]
EVM0006699.1	ADH1C	Molecular Function: alcohol dehydrogenase (NAD) activity (GO:0004022);; Cellular Component: cytoplasm (GO:0005737);; Molecular Function: zinc ion binding (GO:0008270);; Biological Process: oxidation-reduction process (GO:0055114);;	K13951|0|apla:101804666|K13951 alcohol dehydrogenase 1/7 [EC:1.1.1.1] | (RefSeq) ADH1; alcohol dehydrogenase 1	Secondary metabolites biosynthesis, transport and catabolism	Alcohol dehydrogenase 1 {ECO:0000313|Ensembl:ENSAPLP00000002159} OS=Anas platyrhynchos (Domestic duck) PE=4 SV=1	PREDICTED: alcohol dehydrogenase 1-like isoform X1 [Anas platyrhynchos]
EVM0015166.1	ADH4	Biological Process: ethanol oxidation (GO:0006069);; Molecular Function: zinc ion binding (GO:0008270);; Molecular Function: S-(hydroxymethyl)glutathione dehydrogenase activity (GO:0051903);;	K00121|0|apla:101793960|K00121 S-(hydroxymethyl)glutathione dehydrogenase / alcohol dehydrogenase [EC:1.1.1.284 1.1.1.1] | (RefSeq) ADH5; alcohol dehydrogenase 5 (class III), chi polypeptide	Secondary metabolites biosynthesis, transport and catabolism	Uncharacterized protein {ECO:0000313|Ensembl:ENSAPLP00000014719} (Fragment) OS=Anas platyrhynchos (Domestic duck) PE=4 SV=1	PREDICTED: alcohol dehydrogenase class-3 [Anas platyrhynchos]
EVM0015534.1	--	--	K13055|0|cmy:102931494|K13055 cohesin complex subunit SA-3 | (RefSeq) STAG3; stromal antigen 3	Cell cycle control, cell division, chromosome partitioning	Cohesin subunit SA-3 {ECO:0000313|EMBL:EMP24813.1} OS=Chelonia mydas (Green sea-turtle) PE=4 SV=1	PREDICTED: cohesin subunit SA-3 [Haliaeetus leucocephalus]
EVM0010095.1	STAG2	Cellular Component: chromatin (GO:0000785);; Biological Process: sister chromatid cohesion (GO:0007062);; Biological Process: stem cell population maintenance (GO:0019827);; Biological Process: negative regulation of DNA endoreduplication (GO:0032876);;	K06671|0|gga:422360|K06671 cohesin complex subunit SA-1/2 | (RefSeq) STAG2; stromal antigen 2	Cell cycle control, cell division, chromosome partitioning	Uncharacterized protein {ECO:0000313|Ensembl:ENSGALP00000013808} OS=Gallus gallus (Chicken) PE=4 SV=1	PREDICTED: cohesin subunit SA-2 isoform X1 [Struthio camelus australis]
EVM0008508.1	STAG3	--	K06671|0|clv:102095755|K06671 cohesin complex subunit SA-1/2 | (RefSeq) cohesin subunit SA-2	Cell cycle control, cell division, chromosome partitioning	Uncharacterized protein {ECO:0000313|Ensembl:ENSGALP00000026923} OS=Gallus gallus (Chicken) PE=4 SV=2	PREDICTED: cohesin subunit SA-2-like [Nipponia nippon]
EVM0004735.1	--	--	K06671|0|mgp:100547687|K06671 cohesin complex subunit SA-1/2 | (RefSeq) STAG1; cohesin subunit SA-1	Cell cycle control, cell division, chromosome partitioning	Uncharacterized protein {ECO:0000313|Ensembl:ENSGALP00000001947} OS=Gallus gallus (Chicken) PE=4 SV=2	PREDICTED: cohesin subunit SA-1 isoform X2 [Struthio camelus australis]
EVM0008503.1	LBP	Biological Process: positive regulation of cytokine production (GO:0001819);; Biological Process: immune effector process (GO:0002252);; Molecular Function: binding (GO:0005488);; Biological Process: inflammatory response (GO:0006954);; Biological Process: signal transduction (GO:0007165);; Biological Process: positive regulation of metabolic process (GO:0009893);; Biological Process: leukocyte c…	--	Defense mechanisms	Uncharacterized protein {ECO:0000313|Ensembl:ENSGALP00000010903} (Fragment) OS=Gallus gallus (Chicken) PE=4 SV=2	PREDICTED: bactericidal permeability-increasing protein isoform X3 [Gallus gallus]
EVM0012200.1	--	Biological Process: positive regulation of cytokine production (GO:0001819);; Biological Process: immune effector process (GO:0002252);; Molecular Function: binding (GO:0005488);; Biological Process: inflammatory response (GO:0006954);; Biological Process: signal transduction (GO:0007165);; Biological Process: positive regulation of metabolic process (GO:0009893);; Biological Process: leukocyte c…	--	Defense mechanisms	Uncharacterized protein {ECO:0000313|Ensembl:ENSGALP00000010903} (Fragment) OS=Gallus gallus (Chicken) PE=4 SV=2	PREDICTED: bactericidal permeability-increasing protein isoform X3 [Gallus gallus]
EVM0016483.1	TBC1D5	Molecular Function: GTPase activator activity (GO:0005097);;	K18469|1.9187e-174|mgp:100542849|K18469 TBC1 domain family member 5 | (RefSeq) TBC1D5; TBC1 domain family member 5	Intracellular trafficking, secretion, and vesicular transport	Uncharacterized protein {ECO:0000313|Ensembl:ENSAPLP00000015711} OS=Anas platyrhynchos (Domestic duck) PE=4 SV=1	PREDICTED: TBC1 domain family member 5 [Meleagris gallopavo]
EVM0009391.1	TBC1D5	Molecular Function: GTPase activator activity (GO:0005097);;	K18469|0|apla:101803985|K18469 TBC1 domain family member 5 | (RefSeq) TBC1D5; TBC1 domain family member 5	Intracellular trafficking, secretion, and vesicular transport	TBC1 domain family member 5 {ECO:0000313|EMBL:EOA96840.1} (Fragment) OS=Anas platyrhynchos (Domestic duck) PE=4 SV=1	PREDICTED: TBC1 domain family member 5 isoform X1 [Anas platyrhynchos]
EVM0000811.1	--	--	--	Transcription	Uncharacterized protein {ECO:0000313|Ensembl:ENSGALP00000043164} OS=Gallus gallus (Chicken) PE=4 SV=1	PREDICTED: E3 ubiquitin-protein ligase ICP0-like [Gallus gallus]
EVM0011939.1	--	--	--	Transcription	Uncharacterized protein {ECO:0000313|Ensembl:ENSGALP00000043164} OS=Gallus gallus (Chicken) PE=4 SV=1	PREDICTED: E3 ubiquitin-protein ligase ICP0-like [Gallus gallus]
EVM0013354.1	--	--	--	Transcription	Uncharacterized protein {ECO:0000313|Ensembl:ENSGALP00000043164} OS=Gallus gallus (Chicken) PE=4 SV=1	PREDICTED: E3 ubiquitin-protein ligase ICP0-like [Gallus gallus]
EVM0009449.1	--	--	--	Transcription	Uncharacterized protein {ECO:0000313|Ensembl:ENSGALP00000043164} OS=Gallus gallus (Chicken) PE=4 SV=1	PREDICTED: E3 ubiquitin-protein ligase ICP0-like [Gallus gallus]
EVM0007692.1	--	--	--	Transcription	Uncharacterized protein {ECO:0000313|Ensembl:ENSGALP00000043164} OS=Gallus gallus (Chicken) PE=4 SV=1	PREDICTED: E3 ubiquitin-protein ligase ICP0-like [Gallus gallus]
EVM0002777.1	--	--	--	--	Uncharacterized protein {ECO:0000313|Ensembl:ENSGALP00000043164} OS=Gallus gallus (Chicken) PE=4 SV=1	PREDICTED: E3 ubiquitin-protein ligase ICP0-like [Gallus gallus]
EVM0008292.1	DDX25	Molecular Function: nucleic acid binding (GO:0003676);; Molecular Function: ATP-dependent RNA helicase activity (GO:0004004);; Molecular Function: ATP binding (GO:0005524);; Cellular Component: nucleus (GO:0005634);; Biological Process: mRNA export from nucleus (GO:0006406);; Biological Process: regulation of translation (GO:0006417);; Biological Process: spermatid development (GO:0007286);; Cell…	K18656|0|gga:427073|K18656 ATP-dependent RNA helicase DDX25 [EC:3.6.4.13] | (RefSeq) DDX25; DEAD-box helicase 25	RNA processing and modification	Uncharacterized protein {ECO:0000313|Ensembl:ENSGALP00000000631} OS=Gallus gallus (Chicken) PE=4 SV=2	PREDICTED: ATP-dependent RNA helicase DDX25 isoformX2 [Gallus gallus]
EVM0010408.1	RP11-529K1.3	Molecular Function: nucleic acid binding (GO:0003676);; Molecular Function: ATP binding (GO:0005524);; Molecular Function: ATP-dependent helicase activity (GO:0008026);;	--	RNA processing and modification	Uncharacterized protein {ECO:0000313|EMBL:CAG31122.1, ECO:0000313|Ensembl:ENSGALP00000038829} OS=Gallus gallus (Chicken) PE=2 SV=1	PREDICTED: ATP-dependent RNA helicase DDX19B isoform X2 [Mesitornis unicolor]
EVM0014634.1	DDX25	Molecular Function: nucleic acid binding (GO:0003676);; Molecular Function: ATP-dependent RNA helicase activity (GO:0004004);; Molecular Function: ATP binding (GO:0005524);; Cellular Component: nucleus (GO:0005634);; Biological Process: mRNA export from nucleus (GO:0006406);; Biological Process: regulation of translation (GO:0006417);; Biological Process: spermatid development (GO:0007286);; Cell…	K18656|0|gga:427073|K18656 ATP-dependent RNA helicase DDX25 [EC:3.6.4.13] | (RefSeq) DDX25; DEAD-box helicase 25	RNA processing and modification	Uncharacterized protein {ECO:0000313|Ensembl:ENSGALP00000000631} OS=Gallus gallus (Chicken) PE=4 SV=2	PREDICTED: ATP-dependent RNA helicase DDX25 isoformX2 [Gallus gallus]
EVM0006688.1	ATP2A2	Biological Process: regulation of the force of heart contraction (GO:0002026);; Molecular Function: calcium-transporting ATPase activity (GO:0005388);; Molecular Function: ATP binding (GO:0005524);; Biological Process: calcium ion transport (GO:0006816);; Biological Process: cellular calcium ion homeostasis (GO:0006874);; Biological Process: ER-nucleus signaling pathway (GO:0006984);; Molecular F…	K05853|0|apla:101805261|K05853 Ca2+ transporting ATPase, sarcoplasmic/endoplasmic reticulum [EC:3.6.3.8] | (RefSeq) ATP2A2; ATPase sarcoplasmic/endoplasmic reticulum Ca2+ transporting 2	Inorganic ion transport and metabolism	Uncharacterized protein {ECO:0000313|Ensembl:ENSAPLP00000004286} (Fragment) OS=Anas platyrhynchos (Domestic duck) PE=4 SV=1	PREDICTED: sarcoplasmic/endoplasmic reticulum calcium ATPase 2 [Anas platyrhynchos]
EVM0011030.1	ATP2A3	Molecular Function: calcium-transporting ATPase activity (GO:0005388);; Molecular Function: calcium ion binding (GO:0005509);; Molecular Function: ATP binding (GO:0005524);; Cellular Component: endoplasmic reticulum-Golgi intermediate compartment (GO:0005793);; Biological Process: obsolete ATP catabolic process (GO:0006200);; Biological Process: calcium ion transport (GO:0006816);; Cellular Compo…	K05853|0|gga:396528|K05853 Ca2+ transporting ATPase, sarcoplasmic/endoplasmic reticulum [EC:3.6.3.8] | (RefSeq) ATP2A1; ATPase sarcoplasmic/endoplasmic reticulum Ca2+ transporting 1	Inorganic ion transport and metabolism	Calcium-transporting ATPase {ECO:0000256|RuleBase:RU361146} OS=Chelonia mydas (Green sea-turtle) PE=3 SV=1	sarcoplasmic/endoplasmic reticulum calcium ATPase 1 [Gallus gallus]
EVM0015785.1	ATP2A3	Molecular Function: calcium-transporting ATPase activity (GO:0005388);; Molecular Function: ATP binding (GO:0005524);; Biological Process: calcium ion transport (GO:0006816);; Cellular Component: integral component of membrane (GO:0016021);; Cellular Component: nuclear membrane (GO:0031965);; Cellular Component: sarcoplasmic reticulum membrane (GO:0033017);; Molecular Function: metal ion binding …	K05853|0|gga:395707|K05853 Ca2+ transporting ATPase, sarcoplasmic/endoplasmic reticulum [EC:3.6.3.8] | (RefSeq) ATP2A3, SERCA; ATPase sarcoplasmic/endoplasmic reticulum Ca2+ transporting 3	Inorganic ion transport and metabolism	Calcium-transporting ATPase {ECO:0000256|RuleBase:RU361146} OS=Gallus gallus (Chicken) PE=3 SV=2	PREDICTED: sarcoplasmic/endoplasmic reticulum calcium ATPase 3 isoform X1 [Haliaeetus leucocephalus]
EVM0010436.1	H2A-VIII	Cellular Component: nucleosome (GO:0000786);; Molecular Function: DNA binding (GO:0003677);; Cellular Component: nucleus (GO:0005634);; Biological Process: nucleosome assembly (GO:0006334);; Molecular Function: protein heterodimerization activity (GO:0046982);;	K11251|3.82637e-86|tgu:100226305|K11251 histone H2A | (RefSeq) putative histone 1 H2ai	Chromatin structure and dynamics	Histone H2A-IV {ECO:0000313|EMBL:KGL76535.1} OS=Tinamus guttatus (White-throated tinamou) PE=4 SV=1	histone H2A-IV [Gallus gallus]
EVM0011439.1	H2A-VIII	Cellular Component: nucleosome (GO:0000786);; Molecular Function: DNA binding (GO:0003677);; Cellular Component: nucleus (GO:0005634);; Biological Process: nucleosome assembly (GO:0006334);; Molecular Function: protein heterodimerization activity (GO:0046982);;	K11251|3.82637e-86|tgu:100226305|K11251 histone H2A | (RefSeq) putative histone 1 H2ai	Chromatin structure and dynamics	Histone H2A-IV {ECO:0000313|EMBL:KGL76535.1} OS=Tinamus guttatus (White-throated tinamou) PE=4 SV=1	histone H2A-IV [Gallus gallus]
EVM0007771.1	H2A-VIII	Cellular Component: nucleosome (GO:0000786);; Molecular Function: DNA binding (GO:0003677);; Cellular Component: nucleus (GO:0005634);; Biological Process: nucleosome assembly (GO:0006334);; Molecular Function: protein heterodimerization activity (GO:0046982);;	K11251|3.82637e-86|tgu:100226305|K11251 histone H2A | (RefSeq) putative histone 1 H2ai	Chromatin structure and dynamics	Histone H2A-IV {ECO:0000313|EMBL:KGL76535.1} OS=Tinamus guttatus (White-throated tinamou) PE=4 SV=1	histone H2A-IV [Gallus gallus]
EVM0008443.1	H2A-VIII	Cellular Component: nucleosome (GO:0000786);; Molecular Function: DNA binding (GO:0003677);; Cellular Component: nucleus (GO:0005634);; Biological Process: nucleosome assembly (GO:0006334);; Molecular Function: protein heterodimerization activity (GO:0046982);;	K11251|3.82637e-86|tgu:100226305|K11251 histone H2A | (RefSeq) putative histone 1 H2ai	Chromatin structure and dynamics	Histone H2A-IV {ECO:0000313|EMBL:KGL76535.1} OS=Tinamus guttatus (White-throated tinamou) PE=4 SV=1	histone H2A-IV [Gallus gallus]
EVM0013719.1	--	Biological Process: somitogenesis (GO:0001756);; Biological Process: heart looping (GO:0001947);; Molecular Function: DNA binding (GO:0003677);; Molecular Function: chromatin binding (GO:0003682);; Molecular Function: helicase activity (GO:0004386);; Molecular Function: ATP binding (GO:0005524);; Biological Process: regulation of transcription, DNA-templated (GO:0006355);; Biological Process: neu…	K04494|0|amj:102567273|K04494 chromodomain helicase DNA binding protein 8 [EC:3.6.4.12] | (RefSeq) CHD8; chromodomain helicase DNA binding protein 8	Transcription	Chromodomain-helicase-DNA-binding protein 8 {ECO:0000313|EMBL:EMP24808.1} OS=Chelonia mydas (Green sea-turtle) PE=4 SV=1	PREDICTED: chromodomain-helicase-DNA-binding protein 8, partial [Haliaeetus leucocephalus]
EVM0007227.1	--	Molecular Function: nucleotide binding (GO:0000166);; Molecular Function: nucleic acid binding (GO:0003676);; Biological Process: transcription, DNA-templated (GO:0006351);; Biological Process: determination of left/right symmetry (GO:0007368);; Biological Process: sensory organ development (GO:0007423);; Biological Process: tissue development (GO:0009888);; Biological Process: cellular component…	K04494|0|amj:102567273|K04494 chromodomain helicase DNA binding protein 8 [EC:3.6.4.12] | (RefSeq) CHD8; chromodomain helicase DNA binding protein 8	Transcription	Chromodomain-helicase-DNA-binding protein 8 {ECO:0000313|EMBL:EMP24808.1} OS=Chelonia mydas (Green sea-turtle) PE=4 SV=1	PREDICTED: chromodomain-helicase-DNA-binding protein 8, partial [Charadrius vociferus]
EVM0011837.1	--	Molecular Function: DNA binding (GO:0003677);; Molecular Function: chromatin binding (GO:0003682);; Molecular Function: helicase activity (GO:0004386);; Molecular Function: ATP binding (GO:0005524);; Cellular Component: nucleus (GO:0005634);;	K14436|0|apla:101791783|K14436 chromodomain-helicase-DNA-binding protein 6 [EC:3.6.4.12] | (RefSeq) CHD6; chromodomain helicase DNA binding protein 6	Transcription	Uncharacterized protein {ECO:0000313|Ensembl:ENSAPLP00000015492} (Fragment) OS=Anas platyrhynchos (Domestic duck) PE=4 SV=1	PREDICTED: chromodomain-helicase-DNA-binding protein 6-like [Anas platyrhynchos]
EVM0000428.1	CHD9	--	K14438|0|apla:101803110|K14438 chromodomain-helicase-DNA-binding protein 9 [EC:3.6.4.12] | (RefSeq) CHD9; chromodomain helicase DNA binding protein 9	Transcription	Chromodomain-helicase-DNA-binding protein 9 {ECO:0000313|EMBL:EOB03202.1} (Fragment) OS=Anas platyrhynchos (Domestic duck) PE=4 SV=1	PREDICTED: chromodomain-helicase-DNA-binding protein 9 [Struthio camelus australis]
EVM0013049.1	CHD7	Biological Process: skeletal system development (GO:0001501);; Biological Process: in utero embryonic development (GO:0001701);; Biological Process: heart morphogenesis (GO:0003007);; Molecular Function: DNA binding (GO:0003677);; Molecular Function: chromatin binding (GO:0003682);; Molecular Function: helicase activity (GO:0004386);; Molecular Function: ATP binding (GO:0005524);; Cellular Compon…	K14437|0|apla:101795381|K14437 chromodomain-helicase-DNA-binding protein 7 [EC:3.6.4.12] | (RefSeq) CHD7; chromodomain helicase DNA binding protein 7	Transcription	Chromodomain-helicase-DNA-binding protein 7 {ECO:0000313|EMBL:EOB06377.1} (Fragment) OS=Anas platyrhynchos (Domestic duck) PE=4 SV=1	PREDICTED: chromodomain-helicase-DNA-binding protein 7 isoform X1 [Anas platyrhynchos]
EVM0005811.1	DENND4C	--	K20163|0|gga:427236|K20163 DENN domain-containing protein 4 | (RefSeq) DENND4C; DENN domain containing 4C	Signal transduction mechanisms	Uncharacterized protein {ECO:0000313|Ensembl:ENSAPLP00000004833} OS=Anas platyrhynchos (Domestic duck) PE=4 SV=1	PREDICTED: DENN domain-containing protein 4C isoform X6 [Gallus gallus]
EVM0007172.1	--	--	K20163|7.73967e-170|amj:102561158|K20163 DENN domain-containing protein 4 | (RefSeq) DENND4B; DENN domain containing 4B	Signal transduction mechanisms	Uncharacterized protein {ECO:0000313|Ensembl:ENSACAP00000008805} OS=Anolis carolinensis (Green anole) PE=4 SV=2	PREDICTED: DENN domain-containing protein 4B [Haliaeetus leucocephalus]
EVM0005411.1	--	--	K20163|0|phi:102111305|K20163 DENN domain-containing protein 4 | (RefSeq) DENND4B; DENN domain containing 4B	Signal transduction mechanisms	Uncharacterized protein {ECO:0000313|Ensembl:ENSLACP00000022399} OS=Latimeria chalumnae (West Indian ocean coelacanth) PE=4 SV=1	PREDICTED: DENN domain-containing protein 4B [Haliaeetus leucocephalus]
EVM0015369.1	DENND4A	--	K20163|0|apla:101804926|K20163 DENN domain-containing protein 4 | (RefSeq) DENND4A; DENN domain containing 4A	Signal transduction mechanisms	Uncharacterized protein {ECO:0000313|Ensembl:ENSAPLP00000014130} (Fragment) OS=Anas platyrhynchos (Domestic duck) PE=4 SV=1	PREDICTED: C-myc promoter-binding protein isoform X2 [Anas platyrhynchos]
EVM0009666.1	--	--	K20163|0|amj:102561158|K20163 DENN domain-containing protein 4 | (RefSeq) DENND4B; DENN domain containing 4B	Signal transduction mechanisms	Uncharacterized protein {ECO:0000313|Ensembl:ENSACAP00000008805} OS=Anolis carolinensis (Green anole) PE=4 SV=2	PREDICTED: DENN domain-containing protein 4B [Alligator mississippiensis]
EVM0012491.1	IGFBP4	Biological Process: regulation of cell growth (GO:0001558);; Molecular Function: insulin-like growth factor binding (GO:0005520);; Cellular Component: extracellular region (GO:0005576);;	--	--	Insulin-like growth factor-binding protein-4 {ECO:0000313|EMBL:AAO39682.1} OS=Gallus gallus (Chicken) PE=2 SV=1	PREDICTED: insulin-like growth factor-binding protein 4 [Haliaeetus leucocephalus]
EVM0003642.1	IGFBP4	Biological Process: regulation of cell growth (GO:0001558);; Molecular Function: insulin-like growth factor binding (GO:0005520);; Cellular Component: extracellular region (GO:0005576);;	--	--	Insulin-like growth factor-binding protein 4 {ECO:0000313|EMBL:KFO72168.1} (Fragment) OS=Cuculus canorus (common cuckoo) PE=4 SV=1	PREDICTED: LOW QUALITY PROTEIN: insulin-like growth factor binding protein 4 [Anas platyrhynchos]
EVM0008125.1	NAALADL2	--	K01301|4.85361e-114|apla:101798312|K01301 N-acetylated-alpha-linked acidic dipeptidase [EC:3.4.17.21] | (RefSeq) NAALADL2; N-acetylated alpha-linked acidic dipeptidase like 2	--	Uncharacterized protein {ECO:0000313|Ensembl:ENSAPLP00000009789} OS=Anas platyrhynchos (Domestic duck) PE=4 SV=1	Inactive N-acetylated-alpha-linked acidic dipeptidase-like protein 2, partial [Anas platyrhynchos]
EVM0016410.1	NAALADL2	--	K01301|2.72683e-88|fca:101098650|K01301 N-acetylated-alpha-linked acidic dipeptidase [EC:3.4.17.21] | (RefSeq) NAALADL2; N-acetylated alpha-linked acidic dipeptidase like 2	--	Inactive N-acetylated-alpha-linked acidic dipeptidase-like 2 {ECO:0000313|EMBL:KFV80685.1} (Fragment) OS=Struthio camelus australis PE=4 SV=1	Inactive N-acetylated-alpha-linked acidic dipeptidase-like 2, partial [Struthio camelus australis]
EVM0000637.1	ZCCHC24	Molecular Function: nucleic acid binding (GO:0003676);; Molecular Function: zinc ion binding (GO:0008270);;	--	--	Uncharacterized protein {ECO:0000313|Ensembl:ENSLOCP00000005839} OS=Lepisosteus oculatus (Spotted gar) PE=4 SV=1	PREDICTED: zinc finger CCHC domain-containing protein 24-like [Notothenia coriiceps]
EVM0016444.1	ZCCHC24	Molecular Function: nucleic acid binding (GO:0003676);; Molecular Function: zinc ion binding (GO:0008270);;	--	--	Uncharacterized protein {ECO:0000313|Ensembl:ENSGALP00000041780} OS=Gallus gallus (Chicken) PE=4 SV=1	PREDICTED: zinc finger CCHC domain-containing protein 24 isoform X4 [Meleagris gallopavo]
EVM0000773.1	CYTH1	--	K18441|0|fch:102058140|K18441 cytohesin | (RefSeq) CYTH1; cytohesin 1	Intracellular trafficking, secretion, and vesicular transport	Uncharacterized protein {ECO:0000313|Ensembl:ENSFALP00000012757} OS=Ficedula albicollis (Collared flycatcher) PE=4 SV=1	PREDICTED: cytohesin-1 isoform X1 [Haliaeetus leucocephalus]
EVM0012068.1	CYTH1	Molecular Function: ARF guanyl-nucleotide exchange factor activity (GO:0005086);; Molecular Function: phospholipid binding (GO:0005543);; Cellular Component: trans-Golgi network (GO:0005802);; Cellular Component: plasma membrane (GO:0005886);; Biological Process: vesicle-mediated transport (GO:0016192);; Biological Process: regulation of cell adhesion (GO:0030155);; Biological Process: regulation…	K18441|0|asn:102382684|K18441 cytohesin | (RefSeq) CYTH2; cytohesin-2	Intracellular trafficking, secretion, and vesicular transport	Uncharacterized protein {ECO:0000313|Ensembl:ENSACAP00000016487} OS=Anolis carolinensis (Green anole) PE=4 SV=2	PREDICTED: cytohesin-2 isoform X1 [Alligator sinensis]
EVM0001276.1	CYTH4	--	K18441|0|phi:102107247|K18441 cytohesin | (RefSeq) CYTH4; cytohesin 4	Intracellular trafficking, secretion, and vesicular transport	Uncharacterized protein {ECO:0000313|Ensembl:ENSGALP00000020330} OS=Gallus gallus (Chicken) PE=4 SV=1	PREDICTED: cytohesin-4 [Egretta garzetta]
EVM0004196.1	CYTH3	Molecular Function: ARF guanyl-nucleotide exchange factor activity (GO:0005086);; Molecular Function: phospholipid binding (GO:0005543);; Biological Process: regulation of ARF protein signal transduction (GO:0032012);;	K18441|0|gga:416626|K18441 cytohesin | (RefSeq) CYTH3, PSCD3, cytohesin-3; cytohesin 3	Intracellular trafficking, secretion, and vesicular transport	Cytohesin-3 {ECO:0000313|EMBL:KFV96359.1} (Fragment) OS=Fulmarus glacialis (Northern fulmar) PE=4 SV=1	PREDICTED: cytohesin-3 [Pygoscelis adeliae]
EVM0016960.1	TUBB2B	Molecular Function: GTPase activity (GO:0003924);; Molecular Function: structural constituent of cytoskeleton (GO:0005200);; Molecular Function: GTP binding (GO:0005525);; Cellular Component: cytoplasm (GO:0005737);; Cellular Component: microtubule (GO:0005874);; Biological Process: obsolete GTP catabolic process (GO:0006184);; Biological Process: microtubule-based process (GO:0007017);; Biologic…	K07375|0|phi:102111643|K07375 tubulin beta | (RefSeq) tubulin beta-2 chain	Cytoskeleton	Uncharacterized protein {ECO:0000313|Ensembl:ENSACAP00000017398} OS=Anolis carolinensis (Green anole) PE=3 SV=1	PREDICTED: mediator of DNA damage checkpoint protein 1-like isoform X1 [Oreochromis niloticus]
EVM0007620.1	TUBB3	Molecular Function: GTPase activity (GO:0003924);; Molecular Function: G protein-coupled receptor activity (GO:0004930);; Molecular Function: structural constituent of cytoskeleton (GO:0005200);; Molecular Function: GTP binding (GO:0005525);; Cellular Component: cytoplasm (GO:0005737);; Cellular Component: microtubule (GO:0005874);; Cellular Component: plasma membrane (GO:0005886);; Biological Pr…	K07375|0|mdo:100027632|K07375 tubulin beta | (RefSeq) TUBB3; tubulin beta 3 class III	Cytoskeleton	Uncharacterized protein {ECO:0000313|Ensembl:ENSLOCP00000001351} (Fragment) OS=Lepisosteus oculatus (Spotted gar) PE=3 SV=1	PREDICTED: tubulin beta-3 chain [Latimeria chalumnae]
EVM0001588.1	--	Molecular Function: GTPase activity (GO:0003924);; Molecular Function: structural constituent of cytoskeleton (GO:0005200);; Molecular Function: GTP binding (GO:0005525);; Cellular Component: cytoplasm (GO:0005737);; Cellular Component: microtubule (GO:0005874);; Biological Process: obsolete GTP catabolic process (GO:0006184);; Biological Process: microtubule-based process (GO:0007017);; Biologic…	K07375|0|pss:102455457|K07375 tubulin beta | (RefSeq) tubulin beta-1 chain	Cytoskeleton	Uncharacterized protein {ECO:0000313|Ensembl:ENSPSIP00000011358} OS=Pelodiscus sinensis (Chinese softshell turtle) PE=3 SV=1	PREDICTED: mediator of DNA damage checkpoint protein 1-like isoform X1 [Oreochromis niloticus]
EVM0015869.1	TUBB4B	Molecular Function: GTPase activity (GO:0003924);; Molecular Function: structural constituent of cytoskeleton (GO:0005200);; Molecular Function: GTP binding (GO:0005525);; Cellular Component: cytoplasm (GO:0005737);; Cellular Component: microtubule (GO:0005874);; Cellular Component: plasma membrane (GO:0005886);; Biological Process: obsolete GTP catabolic process (GO:0006184);; Biological Process…	K07375|0|tgu:100101449|K07375 tubulin beta | (RefSeq) TUBB4B, TUBB2C; tubulin beta 4B class IVb	Cytoskeleton	Uncharacterized protein {ECO:0000313|Ensembl:ENSGALP00000013964} OS=Gallus gallus (Chicken) PE=3 SV=2	PREDICTED: mediator of DNA damage checkpoint protein 1-like isoform X1 [Oreochromis niloticus]
EVM0009837.1	TUBB1	--	K07375|0|apla:101791327|K07375 tubulin beta | (RefSeq) TUBB1; tubulin beta 1 class VI	Cytoskeleton	Uncharacterized protein {ECO:0000313|Ensembl:ENSAPLP00000014529} OS=Anas platyrhynchos (Domestic duck) PE=3 SV=1	PREDICTED: tubulin beta-6 chain-like [Anas platyrhynchos]
EVM0006637.1	TUBB	Molecular Function: GTPase activity (GO:0003924);; Molecular Function: structural constituent of cytoskeleton (GO:0005200);; Molecular Function: GTP binding (GO:0005525);; Cellular Component: cytoplasm (GO:0005737);; Cellular Component: microtubule (GO:0005874);; Biological Process: obsolete GTP catabolic process (GO:0006184);; Biological Process: microtubule-based process (GO:0007017);; Biologic…	K07375|0|umr:103665004|K07375 tubulin beta | (RefSeq) TUBB; tubulin beta class I	Cytoskeleton	Tubulin beta-5 chain {ECO:0000313|EMBL:JAB53059.1} OS=Micrurus fulvius (Eastern coral snake) PE=2 SV=1	PREDICTED: mediator of DNA damage checkpoint protein 1-like isoform X1 [Oreochromis niloticus]
EVM0005631.1	TUBB6	Molecular Function: GTPase activity (GO:0003924);; Molecular Function: structural constituent of cytoskeleton (GO:0005200);; Molecular Function: GTP binding (GO:0005525);; Cellular Component: cytoplasm (GO:0005737);; Cellular Component: microtubule (GO:0005874);; Cellular Component: plasma membrane (GO:0005886);; Biological Process: obsolete GTP catabolic process (GO:0006184);; Biological Process…	K07375|0|gga:421037|K07375 tubulin beta | (RefSeq) TUBB6; tubulin beta 6 class V	Cytoskeleton	Tubulin beta-5 chain {ECO:0000313|EMBL:KFO81405.1} OS=Cuculus canorus (common cuckoo) PE=4 SV=1	PREDICTED: tubulin beta-5 chain-like [Melopsittacus undulatus]
EVM0017044.1	MC1R	Molecular Function: melanocyte-stimulating hormone receptor activity (GO:0004980);; Cellular Component: cytoplasm (GO:0005737);; Cellular Component: plasma membrane (GO:0005886);; Biological Process: G protein-coupled receptor signaling pathway (GO:0007186);; Biological Process: positive regulation of protein kinase A signaling (GO:0010739);; Cellular Component: microtubule cytoskeleton (GO:00156…	K04199|0|apla:101796989|K04199 melanocortin 1 receptor | (RefSeq) MC1R; melanocortin 1 receptor	General function prediction only	Melanocyte-stimulating hormone receptor {ECO:0000256|RuleBase:RU361244} OS=Cygnus atratus (Black swan) PE=3 SV=1	melanocortin receptor 1 [Cygnus atratus]
EVM0013907.1	HLCS	--	K01942|3.68728e-177|apla:101793696|K01942 biotin--protein ligase [EC:6.3.4.9 6.3.4.10 6.3.4.11 6.3.4.15] | (RefSeq) HLCS; holocarboxylase synthetase	Coenzyme transport and metabolism	Biotin--protein ligase {ECO:0000313|EMBL:EOB06241.1} (Fragment) OS=Anas platyrhynchos (Domestic duck) PE=4 SV=1	Biotin--protein ligase, partial [Anas platyrhynchos]
EVM0009905.1	HLCS	Molecular Function: catalytic activity (GO:0003824);; Cellular Component: cytoplasm (GO:0005737);; Biological Process: cellular protein modification process (GO:0006464);; Cellular Component: intracellular membrane-bounded organelle (GO:0043231);; Cellular Component: intracellular organelle part (GO:0044446);; Biological Process: biological_process (GO:0044699);;	K01942|0|gga:418516|K01942 biotin--protein ligase [EC:6.3.4.9 6.3.4.10 6.3.4.11 6.3.4.15] | (RefSeq) HLCS; holocarboxylase synthetase	Coenzyme transport and metabolism	Uncharacterized protein {ECO:0000313|Ensembl:ENSGALP00000029718} (Fragment) OS=Gallus gallus (Chicken) PE=4 SV=2	PREDICTED: biotin--protein ligase [Meleagris gallopavo]
EVM0003175.1	--	--	K04257|0|apla:101794371|K04257 olfactory receptor | (RefSeq) olfactory receptor 14C36-like	--	Olfactory receptor {ECO:0000256|RuleBase:RU000688} (Fragment) OS=Anas platyrhynchos (Domestic duck) PE=3 SV=1	PREDICTED: olfactory receptor 14C36-like [Anas platyrhynchos]
EVM0011073.1	--	--	K04257|0|apla:101794371|K04257 olfactory receptor | (RefSeq) olfactory receptor 14C36-like	--	Olfactory receptor {ECO:0000256|RuleBase:RU000688} (Fragment) OS=Anas platyrhynchos (Domestic duck) PE=3 SV=1	PREDICTED: olfactory receptor 14C36-like [Anas platyrhynchos]
EVM0005073.1	--	--	K04257|0|apla:101794371|K04257 olfactory receptor | (RefSeq) olfactory receptor 14C36-like	--	Olfactory receptor {ECO:0000256|RuleBase:RU000688} (Fragment) OS=Anas platyrhynchos (Domestic duck) PE=3 SV=1	PREDICTED: olfactory receptor 14C36-like [Anas platyrhynchos]
EVM0004072.1	--	--	K04257|0|apla:101794371|K04257 olfactory receptor | (RefSeq) olfactory receptor 14C36-like	--	Olfactory receptor {ECO:0000256|RuleBase:RU000688} (Fragment) OS=Anas platyrhynchos (Domestic duck) PE=3 SV=1	PREDICTED: olfactory receptor 14C36-like [Anas platyrhynchos]
EVM0011116.1	--	--	K04257|0|apla:101794371|K04257 olfactory receptor | (RefSeq) olfactory receptor 14C36-like	--	Olfactory receptor {ECO:0000256|RuleBase:RU000688} (Fragment) OS=Anas platyrhynchos (Domestic duck) PE=3 SV=1	PREDICTED: olfactory receptor 14C36-like [Anas platyrhynchos]
EVM0005315.1	CTSA	Cellular Component: intracellular membrane-bounded organelle (GO:0043231);;	K13289|0|gga:428163|K13289 cathepsin A (carboxypeptidase C) [EC:3.4.16.5] | (RefSeq) CTSA, PPGB; cathepsin A	--	Lysosomal protective protein {ECO:0000313|EMBL:KFV78350.1} (Fragment) OS=Struthio camelus australis PE=4 SV=1	PREDICTED: lysosomal protective protein [Struthio camelus australis]
EVM0012362.1	CTSA	Molecular Function: serine-type carboxypeptidase activity (GO:0004185);; Cellular Component: nucleus (GO:0005634);; Cellular Component: mitochondrion (GO:0005739);; Biological Process: proteolysis (GO:0006508);;	K13289|0|mgp:100547907|K13289 cathepsin A (carboxypeptidase C) [EC:3.4.16.5] | (RefSeq) CTSA; cathepsin A	--	Carboxypeptidase {ECO:0000256|RuleBase:RU361156} OS=Gallus gallus (Chicken) PE=3 SV=1	PREDICTED: lysosomal protective protein, partial [Meleagris gallopavo]
EVM0008007.1	--	--	K11643|0|phi:102114180|K11643 chromodomain-helicase-DNA-binding protein 4 [EC:3.6.4.12] | (RefSeq) CHD4; chromodomain helicase DNA binding protein 4	General function prediction only	Chromodomain-helicase-DNA-binding protein 4 {ECO:0000313|EMBL:KFV86520.1} (Fragment) OS=Struthio camelus australis PE=4 SV=1	PREDICTED: chromodomain-helicase-DNA-binding protein 4 isoform X7 [Haliaeetus leucocephalus]
EVM0017164.1	CHD5	--	K14435|0|gga:100857108|K14435 chromodomain-helicase-DNA-binding protein 5 [EC:3.6.4.12] | (RefSeq) CHD5; chromodomain helicase DNA binding protein 5	General function prediction only	Uncharacterized protein {ECO:0000313|Ensembl:ENSMGAP00000000587} (Fragment) OS=Meleagris gallopavo (Common turkey) PE=4 SV=2	PREDICTED: chromodomain-helicase-DNA-binding protein 5 [Aptenodytes forsteri]
EVM0017203.1	--	--	K11642|0|asn:102377780|K11642 chromodomain-helicase-DNA-binding protein 3 [EC:3.6.4.12] | (RefSeq) CHD3; chromodomain helicase DNA binding protein 3	General function prediction only	Uncharacterized protein {ECO:0000313|Ensembl:ENSACAP00000004315} OS=Anolis carolinensis (Green anole) PE=4 SV=2	PREDICTED: chromodomain-helicase-DNA-binding protein 3 [Haliaeetus leucocephalus]
EVM0016324.1	--	--	K11642|0|phi:102100034|K11642 chromodomain-helicase-DNA-binding protein 3 [EC:3.6.4.12] | (RefSeq) CHD3; chromodomain helicase DNA binding protein 3	General function prediction only	Uncharacterized protein {ECO:0000313|Ensembl:ENSACAP00000004315} OS=Anolis carolinensis (Green anole) PE=4 SV=2	PREDICTED: chromodomain-helicase-DNA-binding protein 3-like [Pseudopodoces humilis]
EVM0007180.1	KALRN	--	K15048|0|cmy:102932575|K15048 kalirin [EC:2.7.11.1] | (RefSeq) Kalirin; kalirin-like	Signal transduction mechanisms	Kalirin {ECO:0000313|EMBL:KFV86790.1} (Fragment) OS=Struthio camelus australis PE=4 SV=1	PREDICTED: kalirin-like [Meleagris gallopavo]
EVM0010602.1	TRIO	--	K08810|0|myd:102771082|K08810 triple functional domain protein [EC:2.7.11.1] | (RefSeq) TRIO; trio Rho guanine nucleotide exchange factor	Signal transduction mechanisms	Triple functional domain protein {ECO:0000313|EMBL:EMP30894.1} (Fragment) OS=Chelonia mydas (Green sea-turtle) PE=4 SV=1	Triple functional domain protein, partial [Chelonia mydas]
EVM0017358.1	KALRN	--	K15048|0|apla:101795713|K15048 kalirin [EC:2.7.11.1] | (RefSeq) KALRN; kalirin, RhoGEF kinase	Signal transduction mechanisms	Uncharacterized protein {ECO:0000313|Ensembl:ENSAPLP00000006070} (Fragment) OS=Anas platyrhynchos (Domestic duck) PE=4 SV=1	PREDICTED: kalirin-like isoform X3 [Meleagris gallopavo]
EVM0017666.1	KALRN	--	K15048|0|fpg:101923455|K15048 kalirin [EC:2.7.11.1] | (RefSeq) KALRN; kalirin	Signal transduction mechanisms	Kalirin {ECO:0000313|EMBL:KFO86841.1} (Fragment) OS=Buceros rhinoceros silvestris PE=4 SV=1	PREDICTED: LOW QUALITY PROTEIN: kalirin-like [Meleagris gallopavo]
EVM0000919.1	--	--	--	--	Feather keratin 4 {ECO:0000313|EMBL:EOB00511.1} (Fragment) OS=Anas platyrhynchos (Domestic duck) PE=4 SV=1	Feather keratin 4, partial [Anas platyrhynchos]
EVM0011496.1	--	--	--	--	Beta-keratin-related protein {ECO:0000313|EMBL:EOB00520.1} (Fragment) OS=Anas platyrhynchos (Domestic duck) PE=4 SV=1	PREDICTED: scale keratin-like [Anas platyrhynchos]
EVM0008984.1	--	--	--	--	Feather keratin 4 {ECO:0000313|EMBL:EOB00511.1} (Fragment) OS=Anas platyrhynchos (Domestic duck) PE=4 SV=1	Feather keratin 4, partial [Anas platyrhynchos]
EVM0003296.1	--	--	K06551|0|apla:101800841|K06551 signal-regulatory protein alpha/beta1/gamma | (RefSeq) SIRPA; signal regulatory protein alpha	--	Tyrosine-protein phosphatase non-receptor type substrate 1 {ECO:0000313|EMBL:EOA95349.1} (Fragment) OS=Anas platyrhynchos (Domestic duck) PE=4 SV=1	PREDICTED: tyrosine-protein phosphatase non-receptor type substrate 1-like [Anas platyrhynchos]
EVM0004017.1	--	Biological Process: membrane fusion (GO:0006944);; Biological Process: Golgi organization (GO:0007030);;	K06551|7.51937e-160|apla:101800841|K06551 signal-regulatory protein alpha/beta1/gamma | (RefSeq) SIRPA; signal regulatory protein alpha	--	Tyrosine-protein phosphatase non-receptor type substrate 1 {ECO:0000313|EMBL:EOA95349.1} (Fragment) OS=Anas platyrhynchos (Domestic duck) PE=4 SV=1	PREDICTED: tyrosine-protein phosphatase non-receptor type substrate 1-like [Anas platyrhynchos]
EVM0000986.1	--	--	K06551|1.50458e-170|apla:101800841|K06551 signal-regulatory protein alpha/beta1/gamma | (RefSeq) SIRPA; signal regulatory protein alpha	--	Tyrosine-protein phosphatase non-receptor type substrate 1 {ECO:0000313|EMBL:EOA95349.1} (Fragment) OS=Anas platyrhynchos (Domestic duck) PE=4 SV=1	PREDICTED: tyrosine-protein phosphatase non-receptor type substrate 1-like [Anas platyrhynchos]
EVM0007162.1	--	--	--	--	Heat shock transcription factor, Y-linked {ECO:0000313|EMBL:EOB02744.1} (Fragment) OS=Anas platyrhynchos (Domestic duck) PE=3 SV=1	PREDICTED: heat shock transcription factor, X-linked-like [Anas platyrhynchos]
EVM0013175.1	--	--	--	--	Heat shock transcription factor, Y-linked {ECO:0000313|EMBL:EOB02744.1} (Fragment) OS=Anas platyrhynchos (Domestic duck) PE=3 SV=1	PREDICTED: heat shock transcription factor, X-linked-like [Anas platyrhynchos]
EVM0009856.1	--	--	--	--	Uncharacterized protein {ECO:0000313|EMBL:EOB05841.1} OS=Anas platyrhynchos (Domestic duck) PE=4 SV=1	hypothetical protein Anapl_01163 [Anas platyrhynchos]
EVM0001802.1	--	--	--	--	Uncharacterized protein {ECO:0000313|EMBL:EOB05841.1} OS=Anas platyrhynchos (Domestic duck) PE=4 SV=1	hypothetical protein Anapl_01163 [Anas platyrhynchos]
EVM0013364.1	--	--	--	--	Uncharacterized protein {ECO:0000313|EMBL:EOB05841.1} OS=Anas platyrhynchos (Domestic duck) PE=4 SV=1	hypothetical protein Anapl_01163 [Anas platyrhynchos]
EVM0000796.1	--	--	--	--	Uncharacterized protein {ECO:0000313|EMBL:EOB05841.1} OS=Anas platyrhynchos (Domestic duck) PE=4 SV=1	hypothetical protein Anapl_01163 [Anas platyrhynchos]
EVM0017672.1	--	--	--	--	Uncharacterized protein {ECO:0000313|EMBL:EOB05841.1} OS=Anas platyrhynchos (Domestic duck) PE=4 SV=1	hypothetical protein Anapl_01163 [Anas platyrhynchos]
EVM0009794.1	--	--	--	--	Uncharacterized protein {ECO:0000313|EMBL:EOB05841.1} OS=Anas platyrhynchos (Domestic duck) PE=4 SV=1	hypothetical protein Anapl_01163 [Anas platyrhynchos]
EVM0011154.1	--	--	--	--	Uncharacterized protein {ECO:0000313|EMBL:EOB05841.1} OS=Anas platyrhynchos (Domestic duck) PE=4 SV=1	hypothetical protein Anapl_01163 [Anas platyrhynchos]
EVM0013789.1	--	--	--	--	Uncharacterized protein {ECO:0000313|EMBL:EOB05841.1} OS=Anas platyrhynchos (Domestic duck) PE=4 SV=1	hypothetical protein Anapl_01163 [Anas platyrhynchos]
EVM0003325.1	--	--	--	--	Uncharacterized protein {ECO:0000313|EMBL:EOB05841.1} OS=Anas platyrhynchos (Domestic duck) PE=4 SV=1	hypothetical protein Anapl_01163 [Anas platyrhynchos]
EVM0005168.1	--	--	--	--	Uncharacterized protein {ECO:0000313|EMBL:EOB05841.1} OS=Anas platyrhynchos (Domestic duck) PE=4 SV=1	hypothetical protein Anapl_01163 [Anas platyrhynchos]
EVM0000848.1	--	--	--	--	Uncharacterized protein {ECO:0000313|EMBL:EOB05841.1} OS=Anas platyrhynchos (Domestic duck) PE=4 SV=1	hypothetical protein Anapl_01163 [Anas platyrhynchos]
EVM0005662.1	CACNA2D3	--	K04860|0|fpg:101916160|K04860 voltage-dependent calcium channel alpha-2/delta-3 | (RefSeq) CACNA2D3; calcium voltage-gated channel auxiliary subunit alpha2delta 3	--	Voltage-dependent calcium channel subunit alpha-2/delta-3 {ECO:0000313|EMBL:KFV88111.1} (Fragment) OS=Struthio camelus australis PE=4 SV=1	PREDICTED: voltage-dependent calcium channel subunit alpha-2/delta-3 isoform X4 [Corvus cornix cornix]
EVM0003574.1	CACNA2D3	--	K04860|5.06991e-178|fpg:101916160|K04860 voltage-dependent calcium channel alpha-2/delta-3 | (RefSeq) CACNA2D3; calcium voltage-gated channel auxiliary subunit alpha2delta 3	--	Uncharacterized protein {ECO:0000313|Ensembl:ENSGALP00000008660} OS=Gallus gallus (Chicken) PE=4 SV=2	PREDICTED: voltage-dependent calcium channel subunit alpha-2/delta-3 isoform X3 [Gallus gallus]
EVM0016424.1	CACNA2D3	--	--	--	Uncharacterized protein {ECO:0000313|Ensembl:ENSMGAP00000006055} (Fragment) OS=Meleagris gallopavo (Common turkey) PE=4 SV=2	PREDICTED: voltage-dependent calcium channel subunit alpha-2/delta-3-like, partial [Apaloderma vittatum]
EVM0017835.1	FURIN	Molecular Function: protease binding (GO:0002020);; Molecular Function: serine-type endopeptidase activity (GO:0004252);; Molecular Function: serine-type endopeptidase inhibitor activity (GO:0004867);; Cellular Component: extracellular space (GO:0005615);; Cellular Component: trans-Golgi network (GO:0005802);; Biological Process: signal peptide processing (GO:0006465);; Biological Process: proteo…	K01349|0|fpg:101912812|K01349 furin [EC:3.4.21.75] | (RefSeq) FURIN; furin, paired basic amino acid cleaving enzyme	Posttranslational modification, protein turnover, chaperones	Uncharacterized protein {ECO:0000313|Ensembl:ENSFALP00000011717} OS=Ficedula albicollis (Collared flycatcher) PE=3 SV=1	PREDICTED: furin [Haliaeetus leucocephalus]
EVM0005437.1	PCSK6	Molecular Function: serine-type endopeptidase activity (GO:0004252);; Cellular Component: extracellular space (GO:0005615);; Biological Process: proteolysis (GO:0006508);; Biological Process: zygotic determination of anterior/posterior axis, embryo (GO:0007354);; Biological Process: determination of left/right symmetry (GO:0007368);; Molecular Function: heparin binding (GO:0008201);; Biological P…	K08672|0|mgp:100540497|K08672 proprotein convertase subtilisin/kexin type 6 [EC:3.4.21.-] | (RefSeq) PCSK6; proprotein convertase subtilisin/kexin type 6	Posttranslational modification, protein turnover, chaperones	Uncharacterized protein {ECO:0000313|Ensembl:ENSGALP00000011601} OS=Gallus gallus (Chicken) PE=3 SV=2	PREDICTED: proprotein convertase subtilisin/kexin type 6 isoform X4 [Gallus gallus]
EVM0010631.1	PCSK1	Molecular Function: serine-type endopeptidase activity (GO:0004252);; Biological Process: proteolysis (GO:0006508);;	K01359|0|gga:769230|K01359 proprotein convertase subtilisin/kexin type 1 [EC:3.4.21.93] | (RefSeq) PCSK1, PC1; proprotein convertase subtilisin/kexin type 1	Posttranslational modification, protein turnover, chaperones	Uncharacterized protein {ECO:0000313|Ensembl:ENSGALP00000023612} OS=Gallus gallus (Chicken) PE=3 SV=2	PREDICTED: neuroendocrine convertase 1 [Haliaeetus leucocephalus]
EVM0013126.1	PCSK5	--	K08654|0|gga:395456|K08654 proprotein convertase subtilisin/kexin type 5 [EC:3.4.21.-] | (RefSeq) PCSK5, PC6; proprotein convertase subtilisin/kexin type 5	Posttranslational modification, protein turnover, chaperones	Proprotein convertase subtilisin/kexin type 5 {ECO:0000313|EMBL:KFM11622.1} (Fragment) OS=Aptenodytes forsteri (Emperor penguin) PE=3 SV=1	PREDICTED: proprotein convertase subtilisin/kexin type 5 [Gallus gallus]
EVM0003417.1	PCSK5	--	K08654|0|fch:102059251|K08654 proprotein convertase subtilisin/kexin type 5 [EC:3.4.21.-] | (RefSeq) PCSK5; proprotein convertase subtilisin/kexin type 5	Posttranslational modification, protein turnover, chaperones	Uncharacterized protein {ECO:0000313|Ensembl:ENSAPLP00000014865} (Fragment) OS=Anas platyrhynchos (Domestic duck) PE=3 SV=1	PREDICTED: proprotein convertase subtilisin/kexin type 5, partial [Leptosomus discolor]
EVM0005265.1	PCSK4	--	K08671|0|apla:101800910|K08671 proprotein convertase subtilisin/kexin type 4 [EC:3.4.21.-] | (RefSeq) PCSK4; proprotein convertase subtilisin/kexin type 4	Posttranslational modification, protein turnover, chaperones	Uncharacterized protein {ECO:0000313|Ensembl:ENSAPLP00000010530} (Fragment) OS=Anas platyrhynchos (Domestic duck) PE=4 SV=1	PREDICTED: proprotein convertase subtilisin/kexin type 4 [Anas platyrhynchos]
