# Supplementary material for: Two High-Quality Cygnus Genome Assemblies Reveal Genomic Variations Associated with Plumage Color
Source: Int J Mol Sci. 2023 Nov 29;24(23):16953. doi: 10.3390/ijms242316953 (PMC10707585; doi:10.3390/ijms242316953)
Supplement: Supplementary file 1 [file ijms-24-16953-s001.zip › Dataset S3.xlsx]

## Sheet: Sheet1
Dataset S3. The results of GO enrichment analyses (g:Profiler) for the expansion genes of C.olor and C.atratus.
Functional category	Term description	Term Type	FDR	No.of genes involved
families expansion genes in Cygnus olor
GO:0005003	ephrin receptor activity	molecular_function	1.8064e-16	9
GO:0015318	inorganic molecular entity transmembrane transporter activity	molecular_function	9.86789e-16	29
GO:0015075	ion transmembrane transporter activity	molecular_function	2.23376e-15	30
GO:0022857	transmembrane transporter activity	molecular_function	4.22801e-15	33
GO:0046873	metal ion transmembrane transporter activity	molecular_function	5.32993e-15	23
GO:0005215	transporter activity	molecular_function	5.92377e-15	34
GO:0022890	inorganic cation transmembrane transporter activity	molecular_function	3.06133e-14	25
GO:0008324	cation transmembrane transporter activity	molecular_function	1.74286e-13	25
GO:0005452	solute:inorganic anion antiporter activity	molecular_function	8.73703e-12	7
GO:0005005	transmembrane-ephrin receptor activity	molecular_function	2.4125e-11	6
GO:0004714	transmembrane receptor protein tyrosine kinase activity	molecular_function	3.00095e-11	10
GO:0005216	ion channel activity	molecular_function	1.78112e-10	19
GO:0005261	cation channel activity	molecular_function	3.56762e-10	17
GO:0070679	inositol 1,4,5 trisphosphate binding	molecular_function	4.74922e-10	6
GO:0015267	channel activity	molecular_function	5.7702e-10	19
GO:0022803	passive transmembrane transporter activity	molecular_function	5.7702e-10	19
GO:0019199	transmembrane receptor protein kinase activity	molecular_function	5.7702e-10	10
GO:0140323	solute:anion antiporter activity	molecular_function	1.31283e-09	7
GO:0008510	sodium:bicarbonate symporter activity	molecular_function	1.36269e-09	5
GO:0015103	inorganic anion transmembrane transporter activity	molecular_function	5.55583e-09	11
GO:0140410	solute:bicarbonate symporter activity	molecular_function	7.34002e-09	5
GO:0015106	bicarbonate transmembrane transporter activity	molecular_function	3.09102e-08	6
GO:0004713	protein tyrosine kinase activity	molecular_function	3.42885e-08	10
GO:0022836	gated channel activity	molecular_function	3.83886e-08	14
GO:0008509	anion transmembrane transporter activity	molecular_function	5.63902e-08	13
GO:0005004	GPI-linked ephrin receptor activity	molecular_function	1.05531e-07	4
GO:0005244	voltage-gated ion channel activity	molecular_function	1.10429e-07	11
GO:0022832	voltage-gated channel activity	molecular_function	1.17146e-07	11
GO:0015081	sodium ion transmembrane transporter activity	molecular_function	7.3236e-07	9
GO:0015297	antiporter activity	molecular_function	1.06011e-06	7
GO:0005249	voltage-gated potassium channel activity	molecular_function	1.1923e-06	8
GO:0017154	semaphorin receptor activity	molecular_function	1.1923e-06	4
GO:0008046	axon guidance receptor activity	molecular_function	1.1923e-06	4
GO:0015279	store-operated calcium channel activity	molecular_function	1.1923e-06	4
GO:0022843	voltage-gated cation channel activity	molecular_function	2.09919e-06	9
GO:0061778	intracellular chloride channel activity	molecular_function	5.03605e-06	4
GO:0005229	intracellular calcium activated chloride channel activity	molecular_function	5.03605e-06	4
GO:0015370	solute:sodium symporter activity	molecular_function	8.19276e-06	6
GO:0005267	potassium channel activity	molecular_function	1.11871e-05	8
GO:0005262	calcium channel activity	molecular_function	2.69978e-05	7
GO:0015079	potassium ion transmembrane transporter activity	molecular_function	2.97918e-05	8
GO:0043178	alcohol binding	molecular_function	3.43711e-05	6
GO:0008514	organic anion transmembrane transporter activity	molecular_function	4.17834e-05	8
GO:0015294	solute:cation symporter activity	molecular_function	8.68149e-05	6
GO:0004888	transmembrane signaling receptor activity	molecular_function	9.30188e-05	15
GO:0015085	calcium ion transmembrane transporter activity	molecular_function	9.30188e-05	7
GO:0015291	secondary active transmembrane transporter activity	molecular_function	9.47402e-05	8
GO:0015108	chloride transmembrane transporter activity	molecular_function	0.000164219	6
GO:0022853	active ion transmembrane transporter activity	molecular_function	0.000168834	8
GO:0015301	obsolete anion:anion antiporter activity	molecular_function	0.000190889	3
GO:0060089	molecular transducer activity	molecular_function	0.000190889	16
GO:0038023	signaling receptor activity	molecular_function	0.000190889	16
GO:0015293	symporter activity	molecular_function	0.000215813	6
GO:0030552	cAMP binding	molecular_function	0.000427866	3
GO:0022839	ion gated channel activity	molecular_function	0.000455702	4
GO:0017128	phospholipid scramblase activity	molecular_function	0.000798891	3
GO:0004672	protein kinase activity	molecular_function	0.00257856	11
GO:0022804	active transmembrane transporter activity	molecular_function	0.00294154	8
GO:0030551	cyclic nucleotide binding	molecular_function	0.00294365	3
GO:0005222	intracellular cAMP-activated cation channel activity	molecular_function	0.00294365	2
GO:0005254	chloride channel activity	molecular_function	0.004136	4
GO:0005221	intracellular cyclic nucleotide activated cation channel activity	molecular_function	0.00688837	2
GO:0043855	cyclic nucleotide-gated ion channel activity	molecular_function	0.00688837	2
GO:0005253	anion channel activity	molecular_function	0.00808326	4
GO:0032454	histone H3-methyl-lysine-9 demethylase activity	molecular_function	0.00928688	2
GO:0004115	3',5'-cyclic-AMP phosphodiesterase activity	molecular_function	0.0117602	2
GO:0005313	L-glutamate transmembrane transporter activity	molecular_function	0.0117602	2
GO:0140303	intramembrane lipid transporter activity	molecular_function	0.0117602	3
GO:0016773	phosphotransferase activity, alcohol group as acceptor	molecular_function	0.0123374	11
GO:0015095	magnesium ion transmembrane transporter activity	molecular_function	0.0145939	2
GO:0015172	acidic amino acid transmembrane transporter activity	molecular_function	0.0178701	2
GO:0016301	kinase activity	molecular_function	0.0211066	11
GO:0030506	ankyrin binding	molecular_function	0.0211066	2
GO:0005548	phospholipid transporter activity	molecular_function	0.033342	3
GO:0005248	voltage-gated sodium channel activity	molecular_function	0.033342	2
GO:0019838	growth factor binding	molecular_function	0.036661	4
GO:0004114	3',5'-cyclic-nucleotide phosphodiesterase activity	molecular_function	0.0372327	2
GO:0004112	cyclic-nucleotide phosphodiesterase activity	molecular_function	0.0387566	2
GO:0032452	histone demethylase activity	molecular_function	0.0387566	2
GO:0140457	protein demethylase activity	molecular_function	0.0387566	2
GO:0005227	calcium activated cation channel activity	molecular_function	0.0431303	2
GO:0005217	intracellular ligand-gated ion channel activity	molecular_function	0.0476516	2
GO:0048013	ephrin receptor signaling pathway	biological_process	2.16023e-12	10
GO:0006811	ion transport	biological_process	2.0099e-11	33
GO:0006812	cation transport	biological_process	9.05063e-11	28
GO:0030001	metal ion transport	biological_process	5.48593e-10	24
GO:0055085	transmembrane transport	biological_process	5.26395e-09	29
GO:0034220	ion transmembrane transport	biological_process	5.4736e-09	25
GO:0098660	inorganic ion transmembrane transport	biological_process	7.90563e-09	22
GO:0098662	inorganic cation transmembrane transport	biological_process	7.90563e-09	21
GO:0098655	cation transmembrane transport	biological_process	1.05609e-08	22
GO:0015698	inorganic anion transport	biological_process	3.19889e-07	11
GO:0015701	bicarbonate transport	biological_process	3.28356e-07	6
GO:0055067	monovalent inorganic cation homeostasis	biological_process	6.25292e-06	9
GO:0098771	inorganic ion homeostasis	biological_process	6.25292e-06	16
GO:0050801	ion homeostasis	biological_process	7.31871e-06	16
GO:0017121	plasma membrane phospholipid scrambling	biological_process	7.31871e-06	5
GO:0065008	regulation of biological quality	biological_process	1.01328e-05	41
GO:0006820	anion transport	biological_process	1.1619e-05	14
GO:0034765	regulation of ion transmembrane transport	biological_process	1.28255e-05	13
GO:0006935	chemotaxis	biological_process	1.71217e-05	15
GO:0042330	taxis	biological_process	1.76886e-05	15
GO:0006810	transport	biological_process	2.7062e-05	44
GO:0007416	synapse assembly	biological_process	2.9896e-05	9
GO:0097485	neuron projection guidance	biological_process	2.9896e-05	10
GO:0007411	axon guidance	biological_process	2.9896e-05	10
GO:0006885	regulation of pH	biological_process	3.19473e-05	7
GO:0007409	axonogenesis	biological_process	3.75775e-05	13
GO:0050770	regulation of axonogenesis	biological_process	3.94817e-05	8
GO:0055080	cation homeostasis	biological_process	7.13268e-05	14
GO:0043087	regulation of GTPase activity	biological_process	7.13268e-05	11
GO:0051234	establishment of localization	biological_process	7.13268e-05	44
GO:0035725	sodium ion transmembrane transport	biological_process	7.25155e-05	8
GO:0034762	regulation of transmembrane transport	biological_process	7.25155e-05	13
GO:0061564	axon development	biological_process	7.46357e-05	13
GO:0021952	central nervous system projection neuron axonogenesis	biological_process	7.76784e-05	5
GO:0030641	regulation of cellular pH	biological_process	0.000146413	6
GO:0098656	anion transmembrane transport	biological_process	0.000216492	9
GO:0043269	regulation of ion transport	biological_process	0.000216492	13
GO:0006836	neurotransmitter transport	biological_process	0.000261359	8
GO:0034767	positive regulation of ion transmembrane transport	biological_process	0.000261359	7
GO:0051179	localization	biological_process	0.000275723	47
GO:0099504	synaptic vesicle cycle	biological_process	0.000339317	8
GO:0050808	synapse organization	biological_process	0.000339317	11
GO:0006814	sodium ion transport	biological_process	0.000339317	8
GO:0045332	phospholipid translocation	biological_process	0.00038488	5
GO:0021955	central nervous system neuron axonogenesis	biological_process	0.00038488	5
GO:0048667	cell morphogenesis involved in neuron differentiation	biological_process	0.000404696	13
GO:0048878	chemical homeostasis	biological_process	0.000418651	17
GO:0000904	cell morphogenesis involved in differentiation	biological_process	0.000418651	15
GO:0034329	cell junction assembly	biological_process	0.000418651	11
GO:0034204	lipid translocation	biological_process	0.000418651	5
GO:0007399	nervous system development	biological_process	0.000469301	28
GO:0009653	anatomical structure morphogenesis	biological_process	0.000483273	32
GO:0030004	cellular monovalent inorganic cation homeostasis	biological_process	0.000485202	6
GO:0099003	vesicle-mediated transport in synapse	biological_process	0.000593948	8
GO:0048666	neuron development	biological_process	0.000596049	18
GO:0051962	positive regulation of nervous system development	biological_process	0.000596049	9
GO:0031290	retinal ganglion cell axon guidance	biological_process	0.000627641	4
GO:0048812	neuron projection morphogenesis	biological_process	0.000692078	13
GO:0097035	regulation of membrane lipid distribution	biological_process	0.000743333	5
GO:0021954	central nervous system neuron development	biological_process	0.0007852	6
GO:0048593	camera-type eye morphogenesis	biological_process	0.000838402	7
GO:0007155	cell adhesion	biological_process	0.000862424	18
GO:0120039	plasma membrane bounded cell projection morphogenesis	biological_process	0.000862424	13
GO:0048858	cell projection morphogenesis	biological_process	0.0008724	13
GO:0006813	potassium ion transport	biological_process	0.00088949	8
GO:0006821	chloride transport	biological_process	0.00094266	6
GO:0051453	regulation of intracellular pH	biological_process	0.000978076	5
GO:0015711	organic anion transport	biological_process	0.00115289	9
GO:0032990	cell part morphogenesis	biological_process	0.00120917	13
GO:0032989	cellular component morphogenesis	biological_process	0.00132211	14
GO:0034764	positive regulation of transmembrane transport	biological_process	0.00132211	7
GO:0007268	chemical synaptic transmission	biological_process	0.00136828	12
GO:0034330	cell junction organization	biological_process	0.00136828	13
GO:0098916	anterograde trans-synaptic signaling	biological_process	0.00136828	12
GO:0071526	semaphorin-plexin signaling pathway	biological_process	0.00141509	4
GO:0099537	trans-synaptic signaling	biological_process	0.00144913	12
GO:0060997	dendritic spine morphogenesis	biological_process	0.00165674	4
GO:0099536	synaptic signaling	biological_process	0.00178366	12
GO:0106030	neuron projection fasciculation	biological_process	0.00181183	3
GO:0051573	negative regulation of histone H3-K9 methylation	biological_process	0.00181183	3
GO:0007413	axonal fasciculation	biological_process	0.00181183	3
GO:0071805	potassium ion transmembrane transport	biological_process	0.00181183	7
GO:0048592	eye morphogenesis	biological_process	0.00195624	7
GO:0071228	cellular response to tumor cell	biological_process	0.00242193	2
GO:0099173	postsynapse organization	biological_process	0.0024284	6
GO:0030155	regulation of cell adhesion	biological_process	0.00244311	13
GO:0051960	regulation of nervous system development	biological_process	0.0026493	10
GO:0030182	neuron differentiation	biological_process	0.00275413	19
GO:1901888	regulation of cell junction assembly	biological_process	0.00294379	7
GO:0043270	positive regulation of ion transport	biological_process	0.00294379	7
GO:0070588	calcium ion transmembrane transport	biological_process	0.00294379	8
GO:0007417	central nervous system development	biological_process	0.00303662	15
GO:0006816	calcium ion transport	biological_process	0.00333684	9
GO:0040011	locomotion	biological_process	0.00337278	18
GO:0042391	regulation of membrane potential	biological_process	0.0033872	9
GO:0050804	modulation of chemical synaptic transmission	biological_process	0.00343912	9
GO:0099177	regulation of trans-synaptic signaling	biological_process	0.00343912	9
GO:0051049	regulation of transport	biological_process	0.00381927	20
GO:0010975	regulation of neuron projection development	biological_process	0.00388415	9
GO:0042592	homeostatic process	biological_process	0.0039766	20
GO:0022008	neurogenesis	biological_process	0.00411445	21
GO:0006873	cellular ion homeostasis	biological_process	0.00439559	10
GO:0015914	phospholipid transport	biological_process	0.00440954	5
GO:0097061	dendritic spine organization	biological_process	0.00467422	4
GO:0019725	cellular homeostasis	biological_process	0.00480825	12
GO:0007275	multicellular organism development	biological_process	0.00506163	41
GO:0051336	regulation of hydrolase activity	biological_process	0.00506163	13
GO:0048699	generation of neurons	biological_process	0.00506163	19
GO:0061591	calcium activated galactosylceramide scrambling	biological_process	0.00546525	2
GO:0061590	calcium activated phosphatidylcholine scrambling	biological_process	0.00546525	2
GO:0061588	calcium activated phospholipid scrambling	biological_process	0.00546525	2
GO:0055082	cellular chemical homeostasis	biological_process	0.00568097	11
GO:0043010	camera-type eye development	biological_process	0.00601266	9
GO:0060562	epithelial tube morphogenesis	biological_process	0.00655409	9
GO:0051963	regulation of synapse assembly	biological_process	0.00665078	5
GO:0051570	regulation of histone H3-K9 methylation	biological_process	0.00665078	3
GO:0031061	negative regulation of histone methylation	biological_process	0.00665078	3
GO:0031175	neuron projection development	biological_process	0.0070151	14
GO:0000902	cell morphogenesis	biological_process	0.00702055	15
GO:0035239	tube morphogenesis	biological_process	0.00703136	14
GO:0106027	neuron projection organization	biological_process	0.0071228	4
GO:0035295	tube development	biological_process	0.00715418	16
GO:0051899	membrane depolarization	biological_process	0.00860412	4
GO:0048813	dendrite morphogenesis	biological_process	0.00879651	5
GO:0048646	anatomical structure formation involved in morphogenesis	biological_process	0.00879651	16
GO:0071372	cellular response to follicle-stimulating hormone stimulus	biological_process	0.00920587	2
GO:0090596	sensory organ morphogenesis	biological_process	0.00920587	8
GO:0098700	neurotransmitter loading into synaptic vesicle	biological_process	0.00920587	2
GO:0021631	optic nerve morphogenesis	biological_process	0.00920587	2
GO:1902287	semaphorin-plexin signaling pathway involved in axon guidance	biological_process	0.00920587	2
GO:0032879	regulation of localization	biological_process	0.00920587	22
GO:0048598	embryonic morphogenesis	biological_process	0.00921162	12
GO:1901890	positive regulation of cell junction assembly	biological_process	0.00941979	5
GO:0050807	regulation of synapse organization	biological_process	0.00983249	6
GO:0050803	regulation of synapse structure or activity	biological_process	0.00983249	6
GO:0086003	cardiac muscle cell contraction	biological_process	0.010368	4
GO:0030003	cellular cation homeostasis	biological_process	0.0107746	9
GO:0034968	histone lysine methylation	biological_process	0.0109579	5
GO:0048468	cell development	biological_process	0.0110897	23
GO:0070372	regulation of ERK1 and ERK2 cascade	biological_process	0.0112166	7
GO:0002437	inflammatory response to antigenic stimulus	biological_process	0.0112166	3
GO:0044057	regulation of system process	biological_process	0.0112166	9
GO:0008038	neuron recognition	biological_process	0.0112166	3
GO:0001654	eye development	biological_process	0.0114483	9
GO:0060996	dendritic spine development	biological_process	0.0115494	4
GO:0051965	positive regulation of synapse assembly	biological_process	0.0115494	4
GO:0150063	visual system development	biological_process	0.0118419	9
GO:0051567	histone H3-K9 methylation	biological_process	0.0125697	3
GO:0021602	cranial nerve morphogenesis	biological_process	0.0125697	3
GO:0048880	sensory system development	biological_process	0.0125797	9
GO:1902285	semaphorin-plexin signaling pathway involved in neuron projection guidance	biological_process	0.0129283	2
GO:0050769	positive regulation of neurogenesis	biological_process	0.0129283	6
GO:1900113	negative regulation of histone H3-K9 trimethylation	biological_process	0.0129283	2
GO:0097692	histone H3-K4 monomethylation	biological_process	0.0129283	2
GO:0032354	response to follicle-stimulating hormone	biological_process	0.0129283	2
GO:1904062	regulation of cation transmembrane transport	biological_process	0.0130543	7
GO:0032941	secretion by tissue	biological_process	0.0138245	3
GO:0009887	animal organ morphogenesis	biological_process	0.0139388	15
GO:0007423	sensory organ development	biological_process	0.0139569	11
GO:0120035	regulation of plasma membrane bounded cell projection organization	biological_process	0.0146378	10
GO:0007009	plasma membrane organization	biological_process	0.0148187	5
GO:0018022	peptidyl-lysine methylation	biological_process	0.0148187	5
GO:0098742	cell-cell adhesion via plasma-membrane adhesion molecules	biological_process	0.0154522	5
GO:0015748	organophosphate ester transport	biological_process	0.0154522	5
GO:0070371	ERK1 and ERK2 cascade	biological_process	0.0157251	7
GO:0031344	regulation of cell projection organization	biological_process	0.0158011	10
GO:0022612	gland morphogenesis	biological_process	0.0160068	5
GO:0007267	cell-cell signaling	biological_process	0.0160284	17
GO:0007420	brain development	biological_process	0.0167926	11
GO:0010959	regulation of metal ion transport	biological_process	0.0168699	7
GO:1900112	regulation of histone H3-K9 trimethylation	biological_process	0.0173181	2
GO:0050965	detection of temperature stimulus involved in sensory perception of pain	biological_process	0.0173181	2
GO:0002009	morphogenesis of an epithelium	biological_process	0.0177007	10
GO:0021953	central nervous system neuron differentiation	biological_process	0.0181706	6
GO:0023052	signaling	biological_process	0.0213952	43
GO:0001525	angiogenesis	biological_process	0.0215808	9
GO:0018108	peptidyl-tyrosine phosphorylation	biological_process	0.0216115	7
GO:0070252	actin-mediated cell contraction	biological_process	0.0220279	4
GO:0018212	peptidyl-tyrosine modification	biological_process	0.0227285	7
GO:0006828	manganese ion transport	biological_process	0.0229011	2
GO:0098693	regulation of synaptic vesicle cycle	biological_process	0.0229011	2
GO:0016571	histone methylation	biological_process	0.0230189	5
GO:0001655	urogenital system development	biological_process	0.0230189	8
GO:0046777	protein autophosphorylation	biological_process	0.0232161	6
GO:0048514	blood vessel morphogenesis	biological_process	0.0232161	10
GO:0007169	transmembrane receptor protein tyrosine kinase signaling pathway	biological_process	0.0240537	10
GO:0009790	embryo development	biological_process	0.0246149	15
GO:0051240	positive regulation of multicellular organismal process	biological_process	0.0252221	16
GO:0031057	negative regulation of histone modification	biological_process	0.0267112	3
GO:0061647	histone H3-K9 modification	biological_process	0.0267112	3
GO:0050790	regulation of catalytic activity	biological_process	0.0267112	19
GO:0022603	regulation of anatomical structure morphogenesis	biological_process	0.0268303	12
GO:0048731	system development	biological_process	0.0273371	35
GO:0050767	regulation of neurogenesis	biological_process	0.0273992	7
GO:0070544	histone H3-K36 demethylation	biological_process	0.027886	2
GO:0010960	magnesium ion homeostasis	biological_process	0.027886	2
GO:0033169	histone H3-K9 demethylation	biological_process	0.027886	2
GO:0060322	head development	biological_process	0.0282936	11
GO:1904064	positive regulation of cation transmembrane transport	biological_process	0.0305294	4
GO:0001763	morphogenesis of a branching structure	biological_process	0.0305294	6
GO:0050806	positive regulation of synaptic transmission	biological_process	0.0322104	4
GO:0033628	regulation of cell adhesion mediated by integrin	biological_process	0.0339682	3
GO:0036124	histone H3-K9 trimethylation	biological_process	0.034081	2
GO:0071371	cellular response to gonadotropin stimulus	biological_process	0.034081	2
GO:0050961	detection of temperature stimulus involved in sensory perception	biological_process	0.034081	2
GO:1904238	pericyte cell differentiation	biological_process	0.034081	2
GO:0051924	regulation of calcium ion transport	biological_process	0.0342807	5
GO:0051056	regulation of small GTPase mediated signal transduction	biological_process	0.035531	5
GO:0055081	anion homeostasis	biological_process	0.0359862	3
GO:0060326	cell chemotaxis	biological_process	0.0364064	6
GO:0072073	kidney epithelium development	biological_process	0.0377618	5
GO:0001505	regulation of neurotransmitter levels	biological_process	0.0377618	5
GO:2000026	regulation of multicellular organismal development	biological_process	0.0385694	15
GO:0007589	body fluid secretion	biological_process	0.0385694	3
GO:0007162	negative regulation of cell adhesion	biological_process	0.0390694	6
GO:0030048	actin filament-based movement	biological_process	0.0395689	4
GO:0021554	optic nerve development	biological_process	0.0396507	2
GO:0022038	corpus callosum development	biological_process	0.0396507	2
GO:0046058	cAMP metabolic process	biological_process	0.0396507	2
GO:0034698	response to gonadotropin	biological_process	0.0396507	2
GO:0007166	cell surface receptor signaling pathway	biological_process	0.0397825	23
GO:0018023	peptidyl-lysine trimethylation	biological_process	0.0403324	3
GO:0007154	cell communication	biological_process	0.0413253	42
GO:0048856	anatomical structure development	biological_process	0.0414048	42
GO:0048562	embryonic organ morphogenesis	biological_process	0.0447036	7
GO:0048754	branching morphogenesis of an epithelial tube	biological_process	0.0447036	5
GO:0003184	pulmonary valve morphogenesis	biological_process	0.0458098	2
GO:0062149	detection of stimulus involved in sensory perception of pain	biological_process	0.0458098	2
GO:0050772	positive regulation of axonogenesis	biological_process	0.0458098	3
GO:0072178	nephric duct morphogenesis	biological_process	0.0458098	2
GO:0042670	retinal cone cell differentiation	biological_process	0.0458098	2
GO:0032501	multicellular organismal process	biological_process	0.0458098	47
GO:0048729	tissue morphogenesis	biological_process	0.0477528	10
GO:0060284	regulation of cell development	biological_process	0.0481186	8
GO:0010720	positive regulation of cell development	biological_process	0.0481692	6
GO:0065009	regulation of molecular function	biological_process	0.0486724	23
GO:0060048	cardiac muscle contraction	biological_process	0.0488578	4
GO:0050878	regulation of body fluid levels	biological_process	0.0489421	6
GO:0016021	integral component of membrane	cellular_component	3.58828e-17	57
GO:0031224	intrinsic component of membrane	cellular_component	9.11848e-17	57
GO:0005887	integral component of plasma membrane	cellular_component	3.07974e-16	33
GO:0031226	intrinsic component of plasma membrane	cellular_component	1.53365e-15	33
GO:0005886	plasma membrane	cellular_component	1.03163e-13	57
GO:0071944	cell periphery	cellular_component	3.07946e-13	59
GO:0016020	membrane	cellular_component	9.98508e-12	71
GO:0034703	cation channel complex	cellular_component	4.80349e-09	13
GO:0034702	ion channel complex	cellular_component	5.68387e-09	14
GO:1902495	transmembrane transporter complex	cellular_component	2.23662e-07	14
GO:0098793	presynapse	cellular_component	3.56886e-07	13
GO:1990351	transporter complex	cellular_component	4.15943e-07	14
GO:0043005	neuron projection	cellular_component	7.44128e-05	18
GO:0008076	voltage-gated potassium channel complex	cellular_component	0.000234457	6
GO:0034704	calcium channel complex	cellular_component	0.000264626	5
GO:0030672	synaptic vesicle membrane	cellular_component	0.000309027	5
GO:0099501	exocytic vesicle membrane	cellular_component	0.000309027	5
GO:0034705	potassium channel complex	cellular_component	0.000357891	6
GO:0098982	GABA-ergic synapse	cellular_component	0.000359981	5
GO:0099056	integral component of presynaptic membrane	cellular_component	0.000375257	4
GO:0045202	synapse	cellular_component	0.000406546	17
GO:0016323	basolateral plasma membrane	cellular_component	0.000529948	7
GO:0098978	glutamatergic synapse	cellular_component	0.000557652	9
GO:0030054	cell junction	cellular_component	0.000557652	22
GO:0008021	synaptic vesicle	cellular_component	0.000638416	6
GO:0042995	cell projection	cellular_component	0.000645126	23
GO:0042734	presynaptic membrane	cellular_component	0.000694917	5
GO:0009986	cell surface	cellular_component	0.000694917	12
GO:0009925	basal plasma membrane	cellular_component	0.000738825	7
GO:0002116	semaphorin receptor complex	cellular_component	0.000738825	2
GO:0098889	intrinsic component of presynaptic membrane	cellular_component	0.000834986	4
GO:0070382	exocytic vesicle	cellular_component	0.00111083	6
GO:0098590	plasma membrane region	cellular_component	0.00111083	15
GO:0045178	basal part of cell	cellular_component	0.00127743	7
GO:0030658	transport vesicle membrane	cellular_component	0.00172322	5
GO:0098855	HCN channel complex	cellular_component	0.00180778	2
GO:0098796	membrane protein complex	cellular_component	0.00249621	16
GO:0120025	plasma membrane bounded cell projection	cellular_component	0.00249621	21
GO:0030424	axon	cellular_component	0.00249691	9
GO:0098797	plasma membrane protein complex	cellular_component	0.00300938	10
GO:0043235	receptor complex	cellular_component	0.00397494	8
GO:0044666	MLL3/4 complex	cellular_component	0.00510361	2
GO:0048786	presynaptic active zone	cellular_component	0.00705235	3
GO:0030133	transport vesicle	cellular_component	0.0121245	6
GO:0099699	integral component of synaptic membrane	cellular_component	0.0170267	4
GO:0099240	intrinsic component of synaptic membrane	cellular_component	0.0253332	4
GO:0030425	dendrite	cellular_component	0.0258134	7
GO:0097447	dendritic tree	cellular_component	0.0258889	7
GO:0005891	voltage-gated calcium channel complex	cellular_component	0.0432742	2
GO:0036477	somatodendritic compartment	cellular_component	0.0435077	8
GO:0099503	secretory vesicle	cellular_component	0.045599	6
KEGG:04514	Cell adhesion molecules	KEGG	0.0100641	5
KEGG:04512	ECM-receptor interaction	KEGG	0.010917	4
WP:WP823	Matrix metalloproteinases	WP	0.00495252	3
families expansion genes in Cygnus atratus
GO:0004016	adenylate cyclase activity	molecular_function	6.14858e-07	5
GO:0005085	guanyl-nucleotide exchange factor activity	molecular_function	6.17428e-06	10
GO:0009975	cyclase activity	molecular_function	7.8604e-06	5
GO:0016849	phosphorus-oxygen lyase activity	molecular_function	7.8604e-06	5
GO:0045296	cadherin binding	molecular_function	1.37948e-05	6
GO:0005509	calcium ion binding	molecular_function	0.000194121	11
GO:0030695	GTPase regulator activity	molecular_function	0.0006189	10
GO:0060589	nucleoside-triphosphatase regulator activity	molecular_function	0.0006189	10
GO:0050839	cell adhesion molecule binding	molecular_function	0.0006189	8
GO:0003873	6-phosphofructo-2-kinase activity	molecular_function	0.00191811	2
GO:0003774	cytoskeletal motor activity	molecular_function	0.0043109	4
GO:0097367	carbohydrate derivative binding	molecular_function	0.0043109	18
GO:0005524	ATP binding	molecular_function	0.0056873	13
GO:0035639	purine ribonucleoside triphosphate binding	molecular_function	0.00737422	15
GO:0008443	phosphofructokinase activity	molecular_function	0.00758598	2
GO:0043167	ion binding	molecular_function	0.00783053	29
GO:0032559	adenyl ribonucleotide binding	molecular_function	0.00783053	13
GO:0030554	adenyl nucleotide binding	molecular_function	0.00838929	13
GO:0048406	nerve growth factor binding	molecular_function	0.00857177	2
GO:0051015	actin filament binding	molecular_function	0.00857177	5
GO:0046872	metal ion binding	molecular_function	0.00857177	20
GO:0032555	purine ribonucleotide binding	molecular_function	0.00857177	15
GO:0030234	enzyme regulator activity	molecular_function	0.00883271	13
GO:0017076	purine nucleotide binding	molecular_function	0.0088595	15
GO:0032553	ribonucleotide binding	molecular_function	0.0088595	15
GO:0004252	serine-type endopeptidase activity	molecular_function	0.00889471	4
GO:0043169	cation binding	molecular_function	0.0126871	20
GO:0043121	neurotrophin binding	molecular_function	0.0135021	2
GO:0005388	P-type calcium transporter activity	molecular_function	0.0135021	2
GO:0008236	serine-type peptidase activity	molecular_function	0.0152873	4
GO:0016887	ATP hydrolysis activity	molecular_function	0.0172038	5
GO:0017171	serine hydrolase activity	molecular_function	0.0172038	4
GO:0000146	microfilament motor activity	molecular_function	0.0195208	2
GO:0004143	diacylglycerol kinase activity	molecular_function	0.0195208	2
GO:0016829	lyase activity	molecular_function	0.0216689	5
GO:0000166	nucleotide binding	molecular_function	0.0255281	15
GO:1901265	nucleoside phosphate binding	molecular_function	0.0255281	15
GO:0015662	P-type ion transporter activity	molecular_function	0.0263847	2
GO:0140358	P-type transmembrane transporter activity	molecular_function	0.0306764	2
GO:0043168	anion binding	molecular_function	0.0308216	16
GO:0015085	calcium ion transmembrane transporter activity	molecular_function	0.033274	4
GO:0003779	actin binding	molecular_function	0.0334765	6
GO:0019200	carbohydrate kinase activity	molecular_function	0.0379321	2
GO:0140657	ATP-dependent activity	molecular_function	0.0413173	7
GO:0043531	ADP binding	molecular_function	0.0413173	2
GO:0007156	homophilic cell adhesion via plasma membrane adhesion molecules	biological_process	1.40399e-06	8
GO:0098742	cell-cell adhesion via plasma-membrane adhesion molecules	biological_process	3.83513e-05	9
GO:0016339	calcium-dependent cell-cell adhesion via plasma membrane cell adhesion molecules	biological_process	3.83513e-05	5
GO:0034330	cell junction organization	biological_process	8.11175e-05	16
GO:0006171	cAMP biosynthetic process	biological_process	8.11175e-05	4
GO:0007155	cell adhesion	biological_process	0.00028865	20
GO:0046058	cAMP metabolic process	biological_process	0.000315008	4
GO:0016486	peptide hormone processing	biological_process	0.000640758	4
GO:0009190	cyclic nucleotide biosynthetic process	biological_process	0.000708494	4
GO:0034332	adherens junction organization	biological_process	0.000708494	5
GO:0034329	cell junction assembly	biological_process	0.000708494	11
GO:0050807	regulation of synapse organization	biological_process	0.000708494	8
GO:0140448	signaling receptor ligand precursor processing	biological_process	0.000708494	4
GO:0000902	cell morphogenesis	biological_process	0.000708494	18
GO:0007043	cell-cell junction assembly	biological_process	0.000708494	7
GO:0052652	cyclic purine nucleotide metabolic process	biological_process	0.000708494	4
GO:0050803	regulation of synapse structure or activity	biological_process	0.000708494	8
GO:0099175	regulation of postsynapse organization	biological_process	0.00304845	5
GO:0009187	cyclic nucleotide metabolic process	biological_process	0.00306496	4
GO:0098609	cell-cell adhesion	biological_process	0.00399896	13
GO:0032898	neurotrophin production	biological_process	0.0054391	2
GO:0032902	nerve growth factor production	biological_process	0.0054391	2
GO:0099173	postsynapse organization	biological_process	0.0054391	6
GO:1903515	calcium ion transport from cytosol to endoplasmic reticulum	biological_process	0.0054391	2
GO:0045216	cell-cell junction organization	biological_process	0.0054391	7
GO:0046967	cytosol to endoplasmic reticulum transport	biological_process	0.0054391	2
GO:0050890	cognition	biological_process	0.00732049	8
GO:0000904	cell morphogenesis involved in differentiation	biological_process	0.00751778	13
GO:0046339	diacylglycerol metabolic process	biological_process	0.0089477	3
GO:0050808	synapse organization	biological_process	0.00999693	9
GO:0045932	negative regulation of muscle contraction	biological_process	0.0108104	3
GO:1904694	negative regulation of vascular associated smooth muscle contraction	biological_process	0.0131796	2
GO:0007611	learning or memory	biological_process	0.0167053	7
GO:0033292	T-tubule organization	biological_process	0.0246624	2
GO:0010817	regulation of hormone levels	biological_process	0.0282871	9
GO:1905606	regulation of presynapse assembly	biological_process	0.0354424	3
GO:0045906	negative regulation of vasoconstriction	biological_process	0.0375488	2
GO:0099174	regulation of presynapse organization	biological_process	0.0389178	3
GO:0050877	nervous system process	biological_process	0.0489478	13
GO:0030054	cell junction	cellular_component	4.23117e-06	28
GO:0005912	adherens junction	cellular_component	4.30682e-06	9
GO:0016342	catenin complex	cellular_component	1.30298e-05	5
GO:0005911	cell-cell junction	cellular_component	3.52203e-05	13
GO:0016459	myosin complex	cellular_component	0.000216784	4
GO:0071944	cell periphery	cellular_component	0.000282425	43
GO:0005886	plasma membrane	cellular_component	0.000359822	40
GO:0070161	anchoring junction	cellular_component	0.000483417	13
GO:0098685	Schaffer collateral - CA1 synapse	cellular_component	0.00214977	5
GO:0031252	cell leading edge	cellular_component	0.00214977	9
GO:0097513	myosin II filament	cellular_component	0.00214977	2
GO:0045202	synapse	cellular_component	0.00218841	16
GO:0019897	extrinsic component of plasma membrane	cellular_component	0.00275254	6
GO:0098978	glutamatergic synapse	cellular_component	0.00516374	8
GO:0019898	extrinsic component of membrane	cellular_component	0.0106629	7
GO:0016460	myosin II complex	cellular_component	0.0120089	2
GO:0032982	myosin filament	cellular_component	0.0120089	2
GO:0045171	intercellular bridge	cellular_component	0.0214874	4
GO:0033017	sarcoplasmic reticulum membrane	cellular_component	0.037778	2
GO:0097470	ribbon synapse	cellular_component	0.0445976	2
GO:0098590	plasma membrane region	cellular_component	0.049343	12
KEGG:04540	Gap junction	KEGG	2.55841e-07	10
KEGG:04261	Adrenergic signaling in cardiomyocytes	KEGG	6.69267e-05	9
KEGG:04270	Vascular smooth muscle contraction	KEGG	0.000299723	8
KEGG:04916	Melanogenesis	KEGG	0.00356527	6
KEGG:04020	Calcium signaling pathway	KEGG	0.00897662	8
KEGG:05132	Salmonella infection	KEGG	0.00897662	8
KEGG:04914	Progesterone-mediated oocyte maturation	KEGG	0.00897662	5
KEGG:04912	GnRH signaling pathway	KEGG	0.00897662	5
KEGG:04145	Phagosome	KEGG	0.00930743	6
KEGG:04114	Oocyte meiosis	KEGG	0.0143243	5
KEGG:00500	Starch and sucrose metabolism	KEGG	0.0144181	3
KEGG:04260	Cardiac muscle contraction	KEGG	0.0144181	4
KEGG:00051	Fructose and mannose metabolism	KEGG	0.0169098	3
KEGG:04371	Apelin signaling pathway	KEGG	0.0236996	5
KEGG:00230	Purine metabolism	KEGG	0.0236996	5
KEGG:04070	Phosphatidylinositol signaling system	KEGG	0.035821	4
WP:WP808	Calcium regulation in cardiac cells	WP	0.00251674	7
WP:WP813	G protein signaling pathways	WP	0.00467215	5
