# Supplementary material for: Two High-Quality Cygnus Genome Assemblies Reveal Genomic Variations Associated with Plumage Color
Source: Int J Mol Sci. 2023 Nov 29;24(23):16953. doi: 10.3390/ijms242316953 (PMC10707585; doi:10.3390/ijms242316953)
Supplement: Supplementary file 1 [file ijms-24-16953-s001.zip › Dataset S4.xlsx]

## Sheet: Sheet1
Dataset S4. Details of genes including deletion and insertion
Types of SVs	GeneID	Gene name
Deletion	EVM0014199.1	RAD54L2
	EVM0007617.1	ANKRD42
	EVM0013525.1	NFIB
	EVM0005924.1	SLC27A6
	EVM0008083.1	ISOC1
	EVM0010098.1	NA
	EVM0007084.1	NA
	EVM0003003.1	KIF18B
	EVM0007484.1	EFTUD2
	EVM0012879.1	WNT3
	EVM0017398.1	NA
	EVM0004963.1	MPP2
	EVM0008258.1	COL1A1
	EVM0011909.1	PPP1R9B
	EVM0006879.1	FBXL20
	EVM0007830.1	SRCIN1
	EVM0004780.1	CBX1
	EVM0000982.1	KLHL21
	EVM0001095.1	PRDM16
	EVM0006886.1	NADK
	EVM0002239.1	DVL1
	EVM0009642.1	AGRN
	EVM0009789.1	NOC2L
	EVM0003100.1	CTNNBIP1
	EVM0008631.1	MTOR
	EVM0005414.1	NA
	EVM0011092.1	TRAK2
	EVM0000067.1	CASP10
	EVM0003101.1	CFLAR
	EVM0017239.1	NA
	EVM0008991.1	MOB4
	EVM0012573.1	PGAP1
	EVM0015974.1	TMEFF2
	EVM0003422.1	ZNF804A
	EVM0016994.1	NCKAP1
	EVM0012752.1	UNC80
	EVM0004851.1	IKZF2
	EVM0009323.1	BARD1
	EVM0001468.1	ABCA12
	EVM0003747.1	COL6A3
	EVM0003202.1	COPS8
	EVM0009589.1	TRAF3IP1
	EVM0003272.1	NA
	EVM0010939.1	DIP2A
	EVM0006667.1	TMEM237
	EVM0011657.1	ALS2
	EVM0013939.1	NOP58
	EVM0015920.1	CREB1
	EVM0004330.1	PARD3B
	EVM0017527.1	IDH1
	EVM0014318.1	PDE1A
	EVM0005243.1	LNPK
	EVM0003751.1	NA
	EVM0011352.1	RAPGEF4
	EVM0016441.1	MYO3B
	EVM0012930.1	NA
	EVM0000559.1	NA
	EVM0016818.1	CERS6
	EVM0004208.1	NA
	EVM0009425.1	SCN1A
	EVM0003381.1	CSRNP3
	EVM0017438.1	SCN2A
	EVM0009314.1	NA
	EVM0014443.1	GRB14
	EVM0001706.1	KCNH7
	EVM0007618.1	NA
	EVM0009618.1	ITGB5
	EVM0017666.1	KALRN
	EVM0000858.1	SEC22A
	EVM0004614.1	SLC49A4
	EVM0000797.1	CLASP1
	EVM0011212.1	CNTNAP5
	EVM0017717.1	GYPC
	EVM0015249.1	NA
	EVM0008662.1	CFAP65
	EVM0014779.1	CCDC93
	EVM0000456.1	LYPD1
	EVM0001109.1	NA
	EVM0005333.1	TMEM163
	EVM0010316.1	DARS
	EVM0002906.1	NA
	EVM0007650.1	NXPH2
	EVM0001541.1	LRP1B
	EVM0014990.1	NA
	EVM0012129.1	KIF5C
	EVM0016995.1	NA
	EVM0003543.1	GALNT13
	EVM0002612.1	ACVR1C
	EVM0004556.1	ACVR1
	EVM0012682.1	CCDC148
	EVM0000485.1	PKP4
	EVM0011218.1	TANC1
	EVM0002077.1	NA
	EVM0011467.1	FBN1
	EVM0016576.1	SLC12A1
	EVM0017747.1	MYO5A
	EVM0002940.1	WDR72
	EVM0007095.1	NA
	EVM0003069.1	PIGB
	EVM0006464.1	CCPG1
	EVM0008696.1	FAM81A
	EVM0005528.1	TJP1
	EVM0017302.1	OTUD7A
	EVM0017017.1	VPS13C
	EVM0002228.1	TLN2
	EVM0010315.1	ACSBG1
	EVM0005889.1	TMEM266
	EVM0012779.1	SCAPER
	EVM0017316.1	TSPAN3
	EVM0008102.1	CYP11A1
	EVM0002550.1	NA
	EVM0000369.1	NEO1
	EVM0012206.1	MYO9A
	EVM0007396.1	CDC7
	EVM0004528.1	DR1
	EVM0007071.1	PLPPR4
	EVM0005962.1	PALMD
	EVM0010948.1	CDC14A
	EVM0001885.1	RNPC3
	EVM0007047.1	WDR47
	EVM0007646.1	NR5A2
	EVM0005236.1	PTPRC
	EVM0006465.1	NA
	EVM0010853.1	NA
	EVM0006270.1	KCNT2
	EVM0007005.1	CDC73
	EVM0007933.1	ATF6
	EVM0012207.1	UHMK1
	EVM0002525.1	TEDC1
	EVM0017077.1	KIFAP3
	EVM0001080.1	TMCO1
	EVM0003512.1	ACBD6
	EVM0011305.1	CEP350
	EVM0011858.1	RALGPS2
	EVM0017480.1	PAPPA2
	EVM0003215.1	SMG7
	EVM0017522.1	BRINP3
	EVM0013920.1	NA
	EVM0014835.1	PLA2G4A
	EVM0012112.1	HMCN1
	EVM0017743.1	IVNS1ABP
	EVM0008145.1	RGL1
	EVM0009370.1	ADGRL2
	EVM0012619.1	PTPRF
	EVM0008458.1	ERI3
	EVM0013940.1	RNF220
	EVM0000550.1	FAF1
	EVM0010401.1	TTC39A
	EVM0014282.1	RAB3B
	EVM0008071.1	ZFYVE9
	EVM0009705.1	PODN
	EVM0003096.1	SLC1A7
	EVM0008482.1	LRP8
	EVM0005330.1	GLIS1
	EVM0011488.1	FGGY
	EVM0014734.1	PATJ
	EVM0010885.1	NA
	EVM0005661.1	PGM1
	EVM0007732.1	RAVER2
	EVM0012824.1	NEGR1
	EVM0017755.1	MSH4
	EVM0004349.1	PHACTR1
	EVM0010040.1	SLC12A7
	EVM0011200.1	STARD3NL
	EVM0008501.1	ELMO1
	EVM0006782.1	ELMO1
	EVM0007432.1	EEPD1
	EVM0006906.1	SEPT7
	EVM0016667.1	NPSR1
	EVM0004692.1	BBS9
	EVM0010947.1	PDE1C
	EVM0015146.1	PPP1R17
	EVM0009421.1	ITPRID1
	EVM0008446.1	LRRFIP2
	EVM0003882.1	NA
	EVM0012233.1	AMPH
	EVM0006677.1	VPS41
	EVM0011658.1	SUGCT
	EVM0009266.1	HECW1
	EVM0010474.1	CNTNAP2
	EVM0004674.1	RAMP3
	EVM0011682.1	TNS3
	EVM0012012.1	NUP153
	EVM0003238.1	KDM1B
	EVM0017763.1	RNF144B
	EVM0017685.1	E2F3
	EVM0011993.1	ATP9B
	EVM0010834.1	CTDP1
	EVM0003058.1	KCNG2
	EVM0009840.1	RECK
	EVM0002133.1	NA
	EVM0006214.1	LRRC14B
	EVM0000840.1	CPNE4
	EVM0014752.1	NA
	EVM0004250.1	PIK3R4
	EVM0007963.1	NOD1
	EVM0017245.1	TCAIM
	EVM0011026.1	CMTM6
	EVM0013628.1	NEK10
	EVM0013702.1	THRB
	EVM0010136.1	NA
	EVM0015830.1	KAT2B
	EVM0007971.1	NA
	EVM0007246.1	ANKRD28
	EVM0017078.1	HIBADH
	EVM0016292.1	NA
	EVM0016257.1	RAPGEF5
	EVM0017011.1	CDCA7L
	EVM0002257.1	NA
	EVM0016505.1	ITGB8
	EVM0015849.1	NA
	EVM0010876.1	DGKB
	EVM0005564.1	ETV1
	EVM0013100.1	NA
	EVM0007166.1	PHF14
	EVM0007212.1	DYNC1I1
	EVM0004327.1	EFCAB1
	EVM0004253.1	ANKIB1
	EVM0005570.1	AKAP9
	EVM0009213.1	NA
	EVM0001640.1	ADAM22
	EVM0003942.1	RUNDC3B
	EVM0005884.1	ABCB1
	EVM0003427.1	CUBN
	EVM0008355.1	NA
	EVM0005166.1	NA
	EVM0008767.1	MALRD1
	EVM0006658.1	PLXDC2
	EVM0015122.1	MLLT10
	EVM0001441.1	KIAA1217
	EVM0009451.1	ARHGAP21
	EVM0017518.1	THNSL1
	EVM0000172.1	WAC
	EVM0012922.1	ZEB1
	EVM0015618.1	ARHGAP12
	EVM0011166.1	NRP1
	EVM0012455.1	CCNY
	EVM0012317.1	PFKP
	EVM0011995.1	ADARB2
	EVM0010344.1	DIP2C
	EVM0000985.1	ZMYND11
	EVM0005603.1	DYNC2I1
	EVM0013087.1	UBE3C
	EVM0002681.1	LMBR1
	EVM0007461.1	CRYGN
	EVM0014600.1	NA
	EVM0008812.1	NA
	EVM0007152.1	CRHR2
	EVM0007060.1	GHRHR
	EVM0004173.1	ADCYAP1R1
	EVM0001839.1	NA
	EVM0001033.1	VIPR1
	EVM0015031.1	NBEAL2
	EVM0006974.1	NA
	EVM0008151.1	NOS3
	EVM0015312.1	AGAP3
	EVM0005560.1	ASB10
	EVM0007108.1	NA
	EVM0013832.1	SLC4A4
	EVM0016815.1	JCHAIN
	EVM0017392.1	SEPTIN11
	EVM0008384.1	NA
	EVM0000575.1	GTF2E2
	EVM0017532.1	CSGALNACT1
	EVM0014981.1	SGCZ
	EVM0002400.1	TUSC3
	EVM0016180.1	PDGFRL
	EVM0014533.1	FAT1
	EVM0006540.1	F11
	EVM0012239.1
	EVM0012323.1	ACSL1
	EVM0004873.1	ENPP6
	EVM0009623.1	DCTD
	EVM0008124.1	TENM3
	EVM0003546.1	GPM6A
	EVM0010477.1	GLRA3
	EVM0016358.1
	EVM0004850.1	NEK1
	EVM0015713.1	ANXA10
	EVM0001667.1	SPOCK3
	EVM0014401.1	TLL1
	EVM0006596.1	FSTL5
	EVM0000241.1	RAPGEF2
	EVM0012982.1	TMEM144
	EVM0015271.1	PLRG1
	EVM0010627.1	TMEM131L
	EVM0006921.1	ARFIP1
	EVM0005873.1	FBXW7
	EVM0007608.1	LRBA
	EVM0009668.1	NA
	EVM0001375.1
	EVM0011316.1	HHIP
	EVM0017797.1	INPP4B
	EVM0006511.1	IL15
	EVM0003555.1	MGAT4D
	EVM0002757.1	SETD7
	EVM0011011.1	SLC7A11
	EVM0004560.1	LARP1B
	EVM0006095.1	FAT4
	EVM0003820.1	FGF2
	EVM0015054.1	BBS12
	EVM0016891.1	MAPK10
	EVM0013600.1	PTPN13
	EVM0013330.1	CHIC2
	EVM0017704.1	FRYL
	EVM0012886.1	CORIN
	EVM0005127.1	GABRA4
	EVM0014377.1	GABRG1
	EVM0001333.1	ATP8A1
	EVM0007553.1	SLC30A9
	EVM0006235.1	NA
	EVM0009792.1	PDS5A
	EVM0007343.1	UBE2K
	EVM0000823.1	SMIM14
	EVM0010832.1	RFC1
	EVM0007406.1	NA
	EVM0004950.1	C4orf19
	EVM0002050.1	NWD2
	EVM0014023.1	ARAP2
	EVM0012147.1	SLC34A2
	EVM0017108.1	SEPSECS
	EVM0009537.1	NCAPG
	EVM0005877.1	TAPT1
	EVM0004889.1	EVC2
	EVM0004904.1	EVC
	EVM0006290.1	CRMP1
	EVM0004822.1	NA
	EVM0000695.1	TBC1D14
	EVM0014499.1	SORCS2
	EVM0005289.1	NA
	EVM0012715.1	GRK4
	EVM0006967.1	CFAP99
	EVM0015006.1	NA
	EVM0013553.1	HAUS3
	EVM0001842.1	NA
	EVM0016739.1	NA
	EVM0008695.1	NA
	EVM0011193.1	CTNNA2
	EVM0004693.1	ATRN
	EVM0010532.1	SFXN5
	EVM0016721.1	COG2
	EVM0014213.1	C1orf198
	EVM0017347.1	NA
	EVM0003421.1	AGPAT4
	EVM0011429.1	NA
	EVM0006949.1	UTRN
	EVM0016268.1	EPM2A
	EVM0004787.1	SHPRH
	EVM0002468.1	NA
	EVM0006998.1	STXBP5
	EVM0003117.1	UST
	EVM0003208.1	PPIL4
	EVM0011401.1	KATNA1
	EVM0004479.1	PLEKHG1
	EVM0009050.1	NA
	EVM0002501.1	RGS17
	EVM0016816.1	NA
	EVM0004745.1	RSPH3
	EVM0013294.1	NMBR
	EVM0017559.1	REPS1
	EVM0014234.1	OLIG2
	EVM0011985.1	MTFR2
	EVM0014007.1	HBS1L
	EVM0013241.1	SGK1
	EVM0008577.1	EYA4
	EVM0015265.1	NA
	EVM0004866.1	ARHGAP18
	EVM0012399.1	NA
	EVM0011408.1	CENPW
	EVM0013981.1	TRMT11
	EVM0005552.1	HEY2
	EVM0004179.1	NA
	EVM0007747.1	CLVS2
	EVM0010052.1	TBC1D32
	EVM0009138.1	MAN1A1
	EVM0008579.1	MCM9
	EVM0015886.1	CEP85L
	EVM0002877.1	SLC35F1
	EVM0012616.1	ROS1
	EVM0015738.1	ZUP1
	EVM0001123.1	NT5DC1
	EVM0014196.1	HS3ST5
	EVM0004922.1	HDAC2
	EVM0010554.1	LAMA4
	EVM0016640.1	NA
	EVM0001816.1	REV3L
	EVM0002507.1	ARMC2
	EVM0007520.1	NA
	EVM0003924.1	SOBP
	EVM0011129.1	PREP
	EVM0003885.1	EPHA7
	EVM0001877.1	GABRR1
	EVM0013113.1	ORC3
	EVM0007158.1	SYNCRIP
	EVM0006961.1	CEP162
	EVM0007696.1	IBTK
	EVM0004701.1	NA
	EVM0002711.1	BCKDHB
	EVM0000939.1	NA
	EVM0013005.1	NA
	EVM0015376.1	COL22A1
	EVM0004986.1	FAM135B
	EVM0012421.1
	EVM0009404.1	KHDRBS3
	EVM0017705.1	NA
	EVM0000869.1	NA
	EVM0013283.1	HHLA1
	EVM0017812.1	ADCY8
	EVM0004394.1	CYRIB
	EVM0012770.1	MTSS1
	EVM0006361.1	TMEM65
	EVM0017309.1	ANXA13
	EVM0008694.1	DERL1
	EVM0001828.1	TAF2
	EVM0012139.1	CSMD3
	EVM0008073.1	RIMS2
	EVM0009395.1	DCAF13
	EVM0009055.1	NA
	EVM0005579.1	NA
	EVM0005961.1	STK3
	EVM0003905.1	CPQ
	EVM0009751.1	PTDSS1
	EVM0000279.1	NA
	EVM0012411.1	RAD54B
	EVM0009951.1	RUNX1T1
	EVM0004207.1	SLC26A7
	EVM0002925.1	NECAB1
	EVM0012007.1	RIPK2
	EVM0016363.1	RMDN1
	EVM0005775.1	LRRCC1
	EVM0017482.1	FABP4
	EVM0012676.1	ZNF704
	EVM0015361.1	ZC2HC1A
	EVM0014817.1	CRISPLD1
	EVM0014878.1	EYA1
	EVM0006327.1	XKR9
	EVM0017768.1	NCOA2
	EVM0000935.1	NA
	EVM0016828.1	SULF1
	EVM0017220.1	PREX2
	EVM0006245.1	ASPH
	EVM0005343.1	CLVS1
	EVM0013049.1	CHD7
	EVM0005698.1	NSMAF
	EVM0000404.1	NA
	EVM0012783.1	OPRK1
	EVM0004154.1	RB1CC1
	EVM0009610.1	SNTG1
	EVM0000256.1
	EVM0006436.1	NBAS
	EVM0000502.1	TM4SF1
	EVM0006384.1	DHX36
	EVM0007943.1	PLCH1
	EVM0011961.1	KCNAB1
	EVM0009982.1	RSRC1
	EVM0003423.1	NA
	EVM0010037.1	IFT80
	EVM0017217.1	KIF27
	EVM0007314.1	NTRK2
	EVM0003248.1	ZCCHC6
	EVM0007741.1	LRRC2
	EVM0015862.1	PGA5
	EVM0011570.1	NA
	EVM0000265.1	BRSK1
	EVM0014456.1	NA
	EVM0015415.1	NA
	EVM0017175.1	NA
	EVM0010220.1	SLC25A21
	EVM0008098.1	COQ6
	EVM0006345.1	ABCD4
	EVM0004371.1	NA
	EVM0017135.1	TSHR
	EVM0014877.1	SEL1L
	EVM0006346.1	SPATA7
	EVM0001647.1	EML5
	EVM0001278.1	TDP1
	EVM0015128.1	TTC7B
	EVM0000459.1	CCDC88C
	EVM0012889.1	GOLGA5
	EVM0012994.1	BTBD7
	EVM0004632.1	GLRX5
	EVM0017365.1	ATG2B
	EVM0012016.1	WARS1
	EVM0007661.1	WDR25
	EVM0012980.1	BEGAIN
	EVM0012539.1
	EVM0014076.1	MOK
	EVM0005476.1	PPP1R13B
	EVM0011867.1	TDRD9
	EVM0000675.1	AKT1
	EVM0006249.1	ESR2
	EVM0007801.1	WDR89
	EVM0002014.1	KCNH5
	EVM0010069.1	SYT16
	EVM0002591.1	NA
	EVM0011350.1	ARID4A
	EVM0000023.1	AP5M1
	EVM0001942.1	KTN1
	EVM0011384.1	DNAAF2
	EVM0012620.1	MDGA2
	EVM0015477.1	FANCM
	EVM0003925.1	NELL1
	EVM0008240.1	NAV2
	EVM0015076.1	VPS51
	EVM0013559.1	MADD
	EVM0004165.1	ASTL
	EVM0003065.1	EXT2
	EVM0003376.1	NA
	EVM0011262.1	CD44
	EVM0000603.1	NA
	EVM0011186.1	FGF4
	EVM0009000.1	NADSYN1
	EVM0009506.1	NA
	EVM0016789.1	GAL
	EVM0000220.1	MUC6
	EVM0009074.1	CHID1
	EVM0004498.1	H-RAS
	EVM0012739.1	ARHGAP5
	EVM0010892.1	HECTD1
	EVM0013190.1	AQR
	EVM0013359.1	C5H15orf41
	EVM0002250.1	SPRED1
	EVM0016836.1	SCG5
	EVM0007607.1	FSIP1
	EVM0011053.1
	EVM0002447.1	PLEKHH1
	EVM0016100.1	EXD2
	EVM0017370.1	SLC39A9
	EVM0009630.1	SYNJ2BP
	EVM0014005.1	MAP3K9
	EVM0008572.1	PCNX1
	EVM0016047.1	RGS6
	EVM0014476.1	PSEN1
	EVM0003849.1	NA
	EVM0004573.1	NA
	EVM0000946.1	EHD4
	EVM0002029.1	INO80
	EVM0001002.1	NA
	EVM0011442.1	BUB1B
	EVM0004750.1	NA
	EVM0000199.1	RNF123
	EVM0005608.1	ATRIP
	EVM0015324.1	ASPN
	EVM0009663.1	IARS1
	EVM0001727.1	NA
	EVM0012568.1	SLC6A11
	EVM0002249.1	NA
	EVM0001944.1	PPARG
	EVM0008531.1	NA
	EVM0001356.1	CFAP92
	EVM0015475.1	NUP210
	EVM0011628.1	HDAC11
	EVM0000271.1	CACNA1D
	EVM0002536.1	ARHGEF3
	EVM0016051.1	DEF6
	EVM0003712.1	KDM5B
	EVM0010917.1
	EVM0010951.1	NA
	EVM0014844.1	DENND2D
	EVM0016527.1	TREM-B2
	EVM0000922.1	FOXP4
	EVM0010324.1	CHIA
	EVM0008331.1	NA
	EVM0006333.1	ST7L
	EVM0010987.1	AP4B1
	EVM0017515.1	SYT6
	EVM0005950.1	TSPAN2
	EVM0008794.1	PHLPP2
	EVM0012983.1
	EVM0001028.1	NFAT5
	EVM0009216.1	NIP7
	EVM0017292.1
	EVM0008440.1	DEF8
	EVM0011526.1	FANCA
	EVM0002992.1	DPEP1
	EVM0013136.1	KLHDC4
	EVM0015165.1	JPH3
	EVM0012757.1	FBXO31
	EVM0009674.1	KCNG4
	EVM0001436.1	VAT1L
	EVM0016123.1	CDH11
	EVM0006978.1	BEAN1
	EVM0017800.1	TK2
	EVM0016404.1	PEPD
	EVM0014577.1	DRC7
	EVM0006958.1	NLRC5
	EVM0002843.1	CENPT
	EVM0004171.1	E2F4
	EVM0009310.1	RIPOR1
	EVM0012280.1	HSD11B2
	EVM0011104.1	OGFOD1
	EVM0015202.1	TRADD
	EVM0002193.1	NFATC3
	EVM0008587.1	RPGRIP1L
	EVM0009686.1	RBL2
	EVM0007135.1	PHKB
	EVM0004257.1	ANKRD27
	EVM0010097.1
	EVM0004519.1	FBXL15
	EVM0016470.1	FAM21C
	EVM0004057.1	RPP30
	EVM0008706.1	PLCE1
	EVM0011207.1	DNTT
	EVM0013588.1	NA
	EVM0009763.1	HPSE2
	EVM0002790.1	LCOR
	EVM0000331.1	ARMH3
	EVM0009825.1	SLF2
	EVM0014704.1	SLK
	EVM0008361.1	SORCS3
	EVM0012536.1	ZDHHC6
	EVM0017545.1	VTI1A
	EVM0015932.1	ABLIM1
	EVM0013666.1	ATRNL1
	EVM0002975.1	NA
	EVM0005898.1	ENO4
	EVM0011097.1	SHTN1
	EVM0003154.1	PDZD8
	EVM0010093.1	RGS10
	EVM0017504.1	ATE1
	EVM0013472.1	NA
	EVM0009172.1	NA
	EVM0013563.1	FAM53B
	EVM0009007.1	ADAM12
	EVM0004232.1
	EVM0006308.1	DOCK1
	EVM0015804.1	NA
	EVM0003146.1	EBF3
	EVM0004424.1	BNIP3
	EVM0004651.1	JAKMIP3
	EVM0003211.1
	EVM0015018.1
	EVM0008175.1	TMEM255A
	EVM0004765.1	GRIA3
	EVM0006089.1	THOC2
	EVM0001399.1	SH2D1A
	EVM0004107.1	GAB3
	EVM0000452.1	PSMD10
	EVM0011859.1	NA
	EVM0010838.1	TMEM164
	EVM0009984.1	AMMECR1
	EVM0013985.1	CHRDL1
	EVM0013495.1	CAPN6
	EVM0009230.1	NA
	EVM0001189.1	NA
	EVM0004082.1	VAMP7
	EVM0006678.1	PHKA1
	EVM0011201.1	AIFM1
	EVM0017727.1	NRK
	EVM0017117.1	NA
	EVM0005830.1
	EVM0008665.1	NA
	EVM0007183.1	MED12
	EVM0012526.1	LRCH2
	EVM0017393.1	NA
	EVM0016681.1	CSTF2
	EVM0007843.1	NA
	EVM0012512.1	KLHL4
	EVM0012675.1	NA
	EVM0016944.1	GPR83L
	EVM0009915.1	NA
	EVM0016758.1	GHSR
	EVM0005448.1	ECT2
	EVM0016410.1	NAALADL2
	EVM0002480.1	RFC4
	EVM0009059.1	PSMD1
	EVM0012615.1	BCL6
	EVM0002361.1
	EVM0000652.1	NA
	EVM0004012.1	GPC1
	EVM0007265.1	YEATS2
	EVM0017490.1	DGKG
	EVM0015231.1
	EVM0016738.1	FARP2
	EVM0013048.1	PAK2
	EVM0005737.1	MAP3K13
	EVM0007997.1	PCCB
	EVM0015950.1	ATG16L1
	EVM0009360.1	NA
	EVM0016931.1	PER2
	EVM0010041.1	RBP1
	EVM0005107.1	CLSTN2
	EVM0001158.1	SPSB4
	EVM0008193.1	AP1S3
	EVM0009754.1	DOCK10
	EVM0007774.1	NA
	EVM0003159.1	AGFG1
	EVM0010749.1	SPHKAP
	EVM0008390.1	DNER
	EVM0004944.1	TRIP12
	EVM0001731.1	GK5
	EVM0016737.1	ATR
	EVM0016551.1	SLC9A9
	EVM0004652.1	NA
	EVM0001852.1	NA
	EVM0001218.1	NA
	EVM0003927.1	CDH10
	EVM0000704.1	CDH10
	EVM0006799.1	CDH20
	EVM0004462.1	RELCH
	EVM0012131.1	SLC22A23
	EVM0006482.1	ANKRD33B
	EVM0007040.1	COBL
	EVM0010983.1	VSTM2A
	EVM0002410.1	L3MBTL2
	EVM0001940.1	EP300
	EVM0002024.1
	EVM0017148.1	TNRC6B
	EVM0012959.1	NCF4
	EVM0017658.1	MCM5
	EVM0009874.1	LARGE1
	EVM0000879.1	SYN3
	EVM0003257.1	SYN3
	EVM0013476.1	WASHC4
	EVM0013275.1	SLC41A2
	EVM0012127.1	STAB2
	EVM0009225.1	TBXAS1
	EVM0004340.1	TRIM24
	EVM0002438.1	DGKI
	EVM0006864.1	SLC6A12
	EVM0011893.1	CCDC77
	EVM0003095.1	CACNA1C
	EVM0011315.1	BCL2L13
	EVM0012022.1	NA
	EVM0012032.1	DERA
	EVM0011329.1	PIK3C2G
	EVM0005147.1	PLEKHA5
	EVM0016374.1	SLCO1C1
	EVM0015263.1	FAR2
	EVM0015105.1	CCDC91
	EVM0004514.1
	EVM0016006.1
	EVM0000784.1	DUSP16
	EVM0016822.1	PPARA
	EVM0010894.1	ATXN10
	EVM0004584.1	ARHGAP8
	EVM0000431.1
	EVM0010309.1	GRM5
	EVM0009565.1	TYR
	EVM0011618.1	NOX4
	EVM0015705.1	FOLH1
	EVM0006980.1	FAT3
	EVM0001975.1	SLC36A4
	EVM0006239.1	NA
	EVM0012559.1	CNTN5
	EVM0008365.1	PDGFD
	EVM0013887.1	MSANTD4
	EVM0000516.1	GUCY1A2
	EVM0008107.1	CUL5
	EVM0000336.1	CENPJ
	EVM0014989.1	CRYL1
	EVM0010411.1	XPO4
	EVM0001072.1	ZDHHC20
	EVM0014141.1	SGCG
	EVM0008186.1	ATP8A2
	EVM0001927.1	CDK8
	EVM0008989.1	LNX2
	EVM0014088.1	NA
	EVM0015471.1
	EVM0017266.1	FRY
	EVM0009995.1	NA
	EVM0017551.1	NBEA
	EVM0008131.1	NBEA
	EVM0000746.1	NBEA
	EVM0015328.1	TRPC4
	EVM0000495.1	FREM2
	EVM0007500.1	NA
	EVM0014969.1	WDFY2
	EVM0017808.1	FAM124A
	EVM0000887.1	CAB39L
	EVM0014430.1	HTR2A
	EVM0014389.1	LCP1
	EVM0006191.1	ZC3H13
	EVM0002828.1	TSC22D1
	EVM0000893.1	ENOX1
	EVM0003443.1	NA
	EVM0005700.1	OLFM4
	EVM0016709.1	NA
	EVM0002827.1	TDRD3
	EVM0005184.1	TSR3
	EVM0013312.1	SYNGR3
	EVM0013906.1	ALKBH5
	EVM0009078.1	PDAP1
	EVM0016644.1	SMURF1
	EVM0008484.1	SDK1
	EVM0006867.1	PRKAR1B
	EVM0017320.1	NA
	EVM0004964.1	NA
	EVM0014960.1	SYT17
	EVM0012234.1	SMG1
	EVM0004313.1	RRN3
	EVM0002107.1	SNX29
	EVM0006237.1	DMD
	EVM0014314.1	DMD
	EVM0004461.1	TMEM47
	EVM0000800.1	XK
	EVM0013250.1	SYTL5
	EVM0016741.1	RPGR
	EVM0005040.1	NA
	EVM0001894.1	NA
	EVM0001999.1	WDR4
	EVM0005938.1	PDE9A
	EVM0007498.1	DSCAM
	EVM0004931.1	IGSF5
	EVM0015215.1	NA
	EVM0005928.1	DYRK1A
	EVM0000065.1	MORC4
	EVM0014793.1	CBR3
	EVM0012251.1	ITSN1
	EVM0002158.1	EVA1C
	EVM0002805.1	HUNK
	EVM0014869.1	GRIK1
	EVM0012885.1	APP
	EVM0010867.1	C1H21ORF91
	EVM0017492.1
	EVM0015745.1
	EVM0010131.1
	EVM0014077.1	NA
	EVM0009359.1	TEAD4
	EVM0000873.1
	EVM0002867.1	PRMT8
	EVM0002734.1	EPHB6
	EVM0010679.1	NA
	EVM0016565.1	LRRC23
	EVM0015258.1	NCAPD2
	EVM0013737.1	NA
	EVM0006374.1	DLGAP4
	EVM0015102.1	PHF20
	EVM0002449.1
	EVM0006076.1	FAM83C
	EVM0007188.1	DHX35
	EVM0008537.1	SGK2
	EVM0008411.1	PTPRT
	EVM0002484.1	RALY
	EVM0001981.1	YWHAB
	EVM0012833.1	ZMYND8
	EVM0009756.1	STAU1
	EVM0015407.1	ATP9A
	EVM0014035.1	VAPB
	EVM0008377.1	PHACTR3
	EVM0012781.1	PRPF6
	EVM0000421.1	NA
	EVM0004509.1	CSNK2A1
	EVM0013199.1	NA
	EVM0010210.1	BCL2L1
	EVM0000563.1	TPX2
	EVM0009018.1	TM9SF4
	EVM0008290.1	RPRD1B
	EVM0015092.1	ELMO2
	EVM0007109.1	TGM6
	EVM0000863.1	ASXL3
	EVM0010763.1	NA
	EVM0015839.1
	EVM0005483.1	OPN5L1
	EVM0000881.1	CHST9
	EVM0006347.1	KCTD1
	EVM0013304.1	RBBP8
	EVM0011729.1	ABHD3
	EVM0015746.1	THOC1
	EVM0014134.1	NDC80
	EVM0004606.1	EMILIN2
	EVM0005612.1	ARHGAP28
	EVM0006487.1	LAMA1
	EVM0005490.1	NA
	EVM0003786.1	RAB31
	EVM0004282.1	PIEZO2
	EVM0002933.1	CEP192
	EVM0006242.1	CDH7
	EVM0003535.1
	EVM0000318.1	DOK6
	EVM0001552.1	CD226
	EVM0007728.1	RTTN
	EVM0001643.1	CWF19L2
	EVM0010559.1	NETO1
	EVM0009087.1	ACOT13
	EVM0014374.1	NA
	EVM0006180.1	INVS
	EVM0008282.1	TEX10
	EVM0002690.1	NA
	EVM0014613.1	CAVIN4
	EVM0010485.1	NA
	EVM0017272.1	CTNNAL1
	EVM0004393.1	GABBR2
	EVM0011929.1	LPCAT1
	EVM0002068.1	NA
	EVM0005561.1	FRRS1L
	EVM0001220.1	FHOD3
	EVM0003195.1	NA
	EVM0013700.1	ATP8B1
	EVM0014991.1	NA
	EVM0017344.1
	EVM0012100.1	NA
	EVM0008515.1	LOXHD1
	EVM0004429.1	NA
	EVM0002260.1	SETBP1
	EVM0000212.1	ADAMTS10
	EVM0013106.1	ZAP70
	EVM0006535.1	ATP8B3
	EVM0006453.1	NA
	EVM0005450.1	LMNA
	EVM0005331.1	FBN3
	EVM0011709.1	MAST3
	EVM0010134.1	NA
	EVM0003398.1	GATAD2A
	EVM0001815.1	ADAMTSL5
	EVM0016608.1	MUM1L1
	EVM0006256.1	ATP5F1D
	EVM0005104.1	POLR2E
	EVM0002625.1	TMEM259
	EVM0007445.1	CDC34
	EVM0007713.1	MIER2
	EVM0010306.1	CELF5
	EVM0012836.1	NA
	EVM0014939.1	MTFP1
	EVM0008946.1	MED13L
	EVM0011766.1	LHX5
	EVM0004159.1	TAOK3
	EVM0002960.1	NA
	EVM0001652.1	TMEM233
	EVM0001932.1	RAB35
	EVM0014302.1	GCN1
	EVM0000299.1	SPECC1L
	EVM0015292.1	DERL3
	EVM0003966.1	TXNRD2
	EVM0001866.1	DGCR8
	EVM0016464.1	GALNT9
	EVM0006046.1	ADGRD1
	EVM0014056.1	SLC15A4
	EVM0011244.1	NCOR2
	EVM0000426.1	DENR
	EVM0009715.1	RHOF
	EVM0007384.1	CLIP1
	EVM0013774.1	NA
	EVM0004502.1	MVK
	EVM0010807.1	PITPNB
	EVM0011250.1	CAMK2D
	EVM0012933.1	ANK2
	EVM0000866.1	PITX2
	EVM0004709.1	CFI
	EVM0012164.1	NPNT
	EVM0007595.1	CENPE
	EVM0000975.1	SLC39A8
	EVM0006699.1	ADH1C
	EVM0002268.1	PDLIM5
	EVM0010381.1	TNKS
	EVM0004537.1	ADGRL3
	EVM0000306.1	EPHA5
	EVM0000477.1	YTHDC1
	EVM0000780.1	TSPAN12
	EVM0001437.1	CADPS2
	EVM0000641.1	ARL8BL
	EVM0016021.1	GRM8
	EVM0012314.1	MOV10L1
	EVM0015751.1	CPNE8
	EVM0006267.1	LAMB4
	EVM0015672.1	PRKAR2B
	EVM0010493.1	PIK3CG
	EVM0003030.1	NA
	EVM0001360.1	ATXN7L1
	EVM0001642.1	PUS7
	EVM0015211.1	ORC5
	EVM0006697.1	RELN
	EVM0016340.1	FAM185A
	EVM0016302.1	NA
	EVM0010385.1	GSAP
	EVM0012288.1	PHTF2
	EVM0006123.1	GNAT3
	EVM0015771.1	HGF
	EVM0007414.1	NA
	EVM0016469.1	SEMA3E
	EVM0006968.1	SEMA3A
	EVM0015528.1	NA
	EVM0015172.1	CCDC3
	EVM0015396.1	GATA3
	EVM0012867.1	NA
	EVM0013088.1
	EVM0007413.1	PODXL
	EVM0014808.1	GDI1
	EVM0004357.1	ANKRD16
	EVM0000741.1	TNPO3
	EVM0015156.1	PPP6R2
	EVM0004008.1
	EVM0012612.1	GOLGB1
	EVM0000235.1	DNAH12
	EVM0014054.1	NCKIPSD
	EVM0005470.1
	EVM0014223.1	KBTBD12
	EVM0012303.1	NA
	EVM0001995.1	SLC6A6
	EVM0006831.1	USP19
	EVM0008081.1	SLC25A20
	EVM0010923.1	PRKAR2A
	EVM0004454.1	NA
	EVM0005857.1	PRICKLE2
	EVM0012693.1	TMF1
	EVM0008190.1	NA
	EVM0015907.1	CNTN4
	EVM0011718.1	CRBN
	EVM0016107.1	SUMF1
	EVM0017659.1
	EVM0016925.1	NA
	EVM0001264.1	IRAK2
	EVM0005753.1	RBSN
	EVM0013691.1	NA
	EVM0002374.1	NA
	EVM0005163.1	CYP2D6
	EVM0010916.1	TCF20
	EVM0016991.1	GBE
	EVM0013004.1	AGBL3
	EVM0008496.1	NA
	EVM0008023.1	CNOT4
	EVM0003794.1	UTP20
	EVM0006014.1	ANO4
	EVM0010861.1	SLC17A8
	EVM0011783.1	ANKS1B
	EVM0013416.1	NA
	EVM0000319.1	VEZT
	EVM0012697.1	CEP83
	EVM0007449.1	PLXNC1
	EVM0003721.1	EPYC
	EVM0017594.1	POC1B
	EVM0015870.1	KITLG
	EVM0007739.1	TMTC3
	EVM0001562.1	NA
	EVM0014721.1	NA
	EVM0016338.1	SLC6A15
	EVM0013295.1	METTL25
	EVM0000969.1	PPFIA2
	EVM0008423.1	PPFIA2
	EVM0013742.1	NA
	EVM0007157.1	SIDT1
	EVM0007609.1	NA
	EVM0000864.1	TNFRSF1A
	EVM0015132.1	STXBP5L
	EVM0008096.1	GSK3B
	EVM0003031.1	NA
	EVM0006232.1	NA
	EVM0002310.1	CCDC191
	EVM0009607.1	TAF13
	EVM0000136.1	NME7
	EVM0014425.1	CMSS1
	EVM0005148.1	SENP7
	EVM0011945.1	CBLB
	EVM0017497.1	KIAA1524
	EVM0003412.1	TRAT1
	EVM0014166.1
	EVM0009260.1	GRIN3A
	EVM0007949.1	PTBP3
	EVM0004929.1	NA
	EVM0002219.1	DCAF1
	EVM0008196.1	DOCK3
	EVM0003205.1	AUH
	EVM0012592.1
	EVM0004818.1	FASN
	EVM0009005.1	LRRC45
	EVM0012477.1	RBFOX3
	EVM0006275.1	BAHCC1
	EVM0009023.1	NA
	EVM0002211.1	GNA13
	EVM0017622.1	CEP112
	EVM0001789.1	HELZ
	EVM0005379.1	NA
	EVM0006339.1
	EVM0016484.1	PCTP
	EVM0001024.1	TNRC6C
	EVM0006988.1	SEPTIN9
	EVM0011641.1
	EVM0001457.1	RAB40B
	EVM0008352.1
	EVM0015882.1	NA
	EVM0005303.1
	EVM0003755.1	MYOCD
	EVM0009253.1	MAP2K4
	EVM0007869.1	MYH1E
	EVM0001769.1	GAS7
	EVM0001439.1	GSG1L2
	EVM0002996.1	DHRS7C
	EVM0005069.1	STX1A
	EVM0014536.1	EPX
	EVM0007695.1	TSPOAP1
	EVM0011689.1	ELN
	EVM0012407.1	NA
	EVM0015384.1
	EVM0006025.1	ZZEF1
	EVM0014019.1	COL26A1
	EVM0007826.1	CUX1
	EVM0013587.1	NIPSNAP2
	EVM0014437.1	CCT6A
	EVM0011857.1	ASL2
	EVM0008469.1	DPH1
	EVM0017056.1	SMG6
	EVM0007459.1	SLC13A2
	EVM0001916.1	UNC119
	EVM0003341.1	MYO18A
	EVM0014301.1	NSRP1
	EVM0012119.1	NA
	EVM0007848.1	YPEL2
	EVM0006054.1	ACACA
	EVM0015850.1	CLUH
	EVM0005034.1	TRAF2
	EVM0017568.1	RABL6
	EVM0005410.1
	EVM0000852.1	NA
	EVM0012277.1	EHMT1
	EVM0003983.1	CACNA1B
	EVM0016719.1	PAPPA
	EVM0007065.1	GLE1
	EVM0009839.1	SPTAN1
	EVM0004737.1	FUBP3
	EVM0000654.1	COL5A1
	EVM0003033.1	OLFM1
	EVM0004044.1	NR6A1
	EVM0016381.1	ANGPTL2
	EVM0012705.1	RALGPS1
	EVM0007130.1	FBXW2
	EVM0005871.1	LARS1
	EVM0014160.1	SH3RF2
	EVM0005214.1
	EVM0006523.1	NDFIP1
	EVM0002113.1	PPP2CA
	EVM0017066.1	RUFY1
	EVM0008424.1	TBC1D9B
	EVM0016833.1	CSF1R
	EVM0007290.1	GRIA1
	EVM0002692.1	LARP1
	EVM0002240.1	ZNF346
	EVM0001704.1	ERGIC1
	EVM0001872.1	SH3PXD2B
	EVM0001053.1	PFDN1
	EVM0015885.1	TMCO6
	EVM0003580.1	ARAP3
	EVM0015162.1	FBXW11
	EVM0008527.1	DOCK2
	EVM0003569.1	SPDL1
	EVM0000691.1	WWC1
	EVM0004390.1	GABRA1
	EVM0004642.1	ATP10B
	EVM0000333.1
	EVM0001609.1	CSNK1A1
	EVM0011432.1	SLC17A6
	EVM0008256.1	SLC5A12
	EVM0009163.1	IMMP1L
	EVM0014060.1	NA
	EVM0015562.1	WT1
	EVM0004438.1	NA
	EVM0015646.1	SPON1
	EVM0006865.1	PLEKHA7
	EVM0001732.1	SOX6
	EVM0005329.1	CALCA
	EVM0017745.1	RRAS
	EVM0002357.1
	EVM0010118.1	DENND2B
	EVM0014094.1	CTR9
	EVM0013368.1	USP47
	EVM0015411.1
	EVM0011016.1	POLA1
	EVM0011082.1	APOO
	EVM0007362.1	ACOT9
	EVM0002851.1	PHEX
	EVM0005290.1	CNKSR2
	EVM0017675.1	MAP3K15
	EVM0006895.1	TXLNG
	EVM0014928.1	AP1S2
	EVM0007173.1	ACE2
	EVM0015416.1	PRPS2
	EVM0000275.1	MID1
	EVM0008343.1	SHROOM2
	EVM0008450.1	PDE8A
	EVM0014766.1	HOMER2
	EVM0016439.1	BTBD1
	EVM0000538.1	EFL1
	EVM0002420.1	IL16
	EVM0002945.1	RHCG
	EVM0014411.1	NTRK3
	EVM0003810.1	AGBL1
	EVM0005706.1	SV2B
	EVM0002780.1	CHD2
	EVM0006377.1	PGPEP1L
	EVM0011376.1
	EVM0012595.1	CERS3
	EVM0001015.1	MEGF11
	EVM0014252.1	MAP2K1
	EVM0003067.1	IQCH
	EVM0009015.1	MAP2K5
	EVM0015998.1	FEM1B
	EVM0014884.1	KIF23
	EVM0017190.1	ADAMTS7
	EVM0004192.1	FAM96A
	EVM0005551.1	VPS33B
	EVM0009350.1	MAN2A2
	EVM0000184.1	C2CD5
	EVM0000085.1	SOX5
	EVM0006105.1	PYROXD1
	EVM0017176.1	SLCO1A2
	EVM0009338.1	SLCO1B3
	EVM0003324.1	ANO2
	EVM0000571.1	SAMSN1
	EVM0007928.1	NA
	EVM0015015.1	ROBO1
	EVM0005356.1	GBE1
	EVM0013996.1	E2F6
	EVM0008392.1
	EVM0006659.1	MBOAT2
	EVM0008598.1	KIDINS220
	EVM0004893.1	MYT1L
	EVM0007899.1	TPO
	EVM0014803.1	SNTG2
	EVM0001288.1	TMEM18
	EVM0000844.1	FBXO25
	EVM0009649.1	DLGAP2
	EVM0006859.1	ARHGEF10
	EVM0016138.1	MYOM2
	EVM0002576.1	GCLC
	EVM0007721.1	LRRC1
	EVM0011083.1	LRRC1
	EVM0005711.1	NA
	EVM0002396.1	TINAG
	EVM0008959.1	GFRAL
	EVM0012785.1	NA
	EVM0011991.1	DST
	EVM0002706.1	BEND6
	EVM0002266.1	ZNF451
	EVM0004959.1	NA
	EVM0009444.1	ADGRB3
	EVM0012194.1	LMBRD1
	EVM0006905.1	NA
	EVM0008797.1	ASXL2
	EVM0003149.1	KIF3C
	EVM0003453.1	RAB10
	EVM0013360.1	OTOF
	EVM0013037.1	NCOA1
	EVM0008885.1	NA
	EVM0009339.1
	EVM0001790.1	BLK
	EVM0000882.1	AvBD9
	EVM0017334.1	EFHC1
	EVM0010395.1	NA
	EVM0001841.1	CYP2AC2
	EVM0008804.1	CDC5L
	EVM0013860.1	RUNX2
	EVM0001065.1
	EVM0016524.1	RIN2
	EVM0001043.1	CRNKL1
	EVM0005475.1	MERTK
	EVM0012601.1	CCDC88A
	EVM0002491.1	USP34
	EVM0000287.1	XPO1
	EVM0012327.1	NA
	EVM0008276.1	PCSK2
	EVM0015724.1	GPCPD1
	EVM0007545.1
	EVM0004261.1	NA
	EVM0003366.1	ABHD12
	EVM0007098.1	CST7
	EVM0014996.1	KAT14
	EVM0003415.1	NRXN1
	EVM0016500.1	FBXO11
	EVM0004853.1	ALK
	EVM0008880.1	CAPN13
	EVM0000329.1	PARP1
	EVM0015604.1	TMEM63A
	EVM0003052.1	KCNK2
	EVM0008203.1	USH2A
	EVM0014579.1	DUSP10
	EVM0004877.1	SUSD4
	EVM0009544.1	NVL
	EVM0009165.1	CNIH3
	EVM0001168.1	DTL
	EVM0014672.1	HHAT
	EVM0014632.1	EML4
	EVM0013664.1	MTA3
	EVM0008853.1
	EVM0009013.1	SLC4A1AP
	EVM0009462.1	KIF6
	EVM0011416.1	KCNK5
	EVM0011823.1	MDGA1
	EVM0000950.1	TTC27
	EVM0009843.1
	EVM0016122.1	VIT
	EVM0014797.1	NA
	EVM0015665.1	AHCTF1
	EVM0001710.1	CNST
	EVM0012116.1	CEP170
	EVM0016749.1	RYR2
	EVM0002999.1	NA
	EVM0014185.1	NA
	EVM0012117.1	NA
	EVM0014217.1	ARID4B
	EVM0006528.1	TARBP1
	EVM0007722.1	DISC1
	EVM0017075.1	CDC20B
	EVM0006004.1
	EVM0013121.1	RAB3C
	EVM0002606.1	ADAMTS6
	EVM0013523.1	ERBIN
	EVM0000529.1	MAST4
	EVM0005462.1	PIK3R1
	EVM0016577.1	SLC30A5
	EVM0004189.1	NA
	EVM0016950.1	ARSB
	EVM0007734.1	AP3B1
	EVM0013911.1	POLK
	EVM0009797.1	CERT1
	EVM0010325.1	ARHGEF28
	EVM0016352.1	PTCD2
	EVM0000198.1	MRPS27
	EVM0003919.1	SMARCA2
	EVM0004334.1
	EVM0013919.1	RFX3
	EVM0015145.1	GLIS3
	EVM0000562.1	TMOD4
	EVM0010353.1	PIP5K1A
	EVM0001627.1	TDRKH
	EVM0000205.1	ARHGAP30
	EVM0015467.1	USF1
	EVM0005513.1
	EVM0016542.1	PLEKHO1
	EVM0002044.1	MEF2D
	EVM0012157.1	BCAN
	EVM0011771.1	KIRREL1
	EVM0012452.1
	EVM0015400.1	CEP120
	EVM0011270.1
	EVM0011533.1	ZNF608
	EVM0009039.1	RCL1
	EVM0004958.1	JAK2
	EVM0017031.1	KDM4C
	EVM0007256.1	NA
	EVM0009929.1	NA
	EVM0002326.1	FLI1
	EVM0008206.1	NA
	EVM0009741.1	PRDM10
	EVM0006821.1	GRAMD1B
	EVM0014098.1	TECTA
	EVM0000750.1	MCAM
	EVM0016583.1	NA
	EVM0011999.1	DIXDC1
	EVM0004491.1	NA
	EVM0016657.1	PCSK7
	EVM0012217.1	RLF
	EVM0005392.1	NWD1
	EVM0010338.1	PUM1
	EVM0004314.1	NA
	EVM0007234.1	NA
	EVM0017132.1	GJB5
	EVM0015788.1	CSMD2
	EVM0005982.1	ADGRB2
	EVM0017275.1	KIAA1522
	EVM0008691.1	AK2
	EVM0013597.1	TRIT1
	EVM0016611.1	MAN1C1
	EVM0005191.1	CNTLN
	EVM0004823.1	ADAMTSL1
	EVM0017772.1	SLC24A2
	EVM0003417.1	PCSK5
	EVM0013126.1	PCSK5
	EVM0016134.1	ANXA1
	EVM0007473.1	TRPM3
	EVM0016620.1	MAMDC2
	EVM0016394.1	FAM189A2
	EVM0014619.1	VPS13A
	EVM0001368.1	TLE4
	EVM0000923.1	FGF10
	EVM0005144.1	NNT
	EVM0014191.1	WDR70
	EVM0010340.1	SLC1A3
	EVM0007186.1	RANBP3L
	EVM0000907.1	SPEF2
	EVM0003686.1	NA
	EVM0003894.1	SUB1
	EVM0009075.1	ARHGEF39
	EVM0012821.1	TMEM8B
	EVM0008318.1	UNC13B
	EVM0001138.1	STOML2
	EVM0008918.1	VCP
	EVM0015489.1	DNAI1
	EVM0007015.1	FAM219A
	EVM0012343.1	NA
	EVM0007372.1	GRAMD2B
	EVM0013179.1	YTHDC2
	EVM0009308.1	APC
	EVM0016856.1	CAMK4
	EVM0004611.1	MAN2A1
	EVM0011427.1	FER
	EVM0006690.1	FBXL17
	EVM0012765.1	GRIN2A
	EVM0008772.1	ABAT
	EVM0008471.1	CRAMP1
	EVM0014850.1	IFT140
	EVM0017000.1	LPL
	EVM0013751.1	HOOK3
	EVM0004451.1	CHRNA6
	EVM0009185.1	NA
	EVM0013622.1	NA
	EVM0007361.1	TRABD2A
	EVM0001031.1	CHRNA8
	EVM0002314.1	PCGF3
	EVM0015934.1	TRIM14
	EVM0016229.1	NA
	EVM0013371.1
	EVM0007570.1	ANK1
	EVM0006785.1	FGFR1
	EVM0002821.1	ERLIN2
	EVM0005300.1	NA
	EVM0005523.1	UNC5D
	EVM0001166.1	CHMP7
	EVM0010073.1	STC1
	EVM0007378.1	NA
	EVM0005154.1	DPYSL2
	EVM0011485.1	VCAN
	EVM0001930.1	NA
	EVM0017472.1	NA
	EVM0005568.1	MCTP1
	EVM0009919.1	ELL2
	EVM0015034.1
	EVM0000126.1	TEK
	EVM0001079.1
	EVM0006416.1	DGKQ
	EVM0015567.1	ACO1
	EVM0010021.1	MTAP
	EVM0009569.1	PTPRQ
	EVM0000290.1	OTOGL
	EVM0001273.1	NAV3
	EVM0016823.1	ZDHHC17
	EVM0003360.1	OSBPL8
	EVM0017248.1	NA
	EVM0009422.1	TRHDE
	EVM0005269.1	TMEM19
	EVM0010747.1	CPM
	EVM0002276.1	GRIP1
	EVM0006601.1	LEMD3
	EVM0015111.1	WIF1
	EVM0001150.1	SRGAP1
	EVM0010161.1	PPM1H
	EVM0012594.1	MON2
	EVM0000230.1	SLC16A7
	EVM0010054.1	SCAF11
	EVM0002071.1	ARID2
	EVM0008295.1	DBX2
	EVM0003565.1	PPHLN1
	EVM0010619.1	CNTN1
	EVM0004490.1	PNPLA8
	EVM0014522.1	DOCK4
	EVM0007232.1	ZNF277
	EVM0006272.1	TFEC
	EVM0014970.1	MET
	EVM0002535.1	ANKRD26
	EVM0011599.1	USP54
	EVM0014644.1	CAMK2G
	EVM0002534.1	ADK
	EVM0002021.1	LRMDA
	EVM0012628.1	KCNMA1
	EVM0005390.1	RET
	EVM0012942.1	RASGEF1A
	EVM0013520.1	SH2D4B
	EVM0001728.1	LRIT1
	EVM0011500.1	PARG
	EVM0015137.1	ANK3
	EVM0002231.1	NA
	EVM0015428.1	NA
	EVM0010599.1	MICU1
	EVM0011971.1	PLA2G12B
	EVM0004464.1	PCDH15
	EVM0013206.1	SGMS1
	EVM0007050.1	PTEN
	EVM0000108.1
	EVM0007170.1	RRM1
	EVM0001402.1	PGAP2
	EVM0016320.1	NUP98
	EVM0011419.1	SLCO2B1
	EVM0000053.1	P4HA3
	EVM0007660.1	MOGAT2
	EVM0004899.1	ACER3
	EVM0007415.1	TENM4
	EVM0008034.1	NA
	EVM0010856.1	KCNQ5
	EVM0000359.1	CD109
	EVM0015186.1	COL12A1
	EVM0001962.1	SENP6
	EVM0004543.1	MYO6
	EVM0013859.1	MEI4
	EVM0001939.1	HMGN2P46
	EVM0004032.1	NA
	EVM0014731.1	ASMT
	EVM0014247.1	NA
	EVM0004364.1	CRLF2
	EVM0006192.1	NIPA1
	EVM0008836.1	HERC2
	EVM0009327.1	OCA2
	EVM0009676.1	MAP4K4
	EVM0007364.1	IL18R1
	EVM0010543.1	TMEM182
	EVM0009866.1	MRPS9
	EVM0017059.1	GCC2
	EVM0007564.1	LIMS1
	EVM0005892.1	NA
	EVM0009625.1	SH3RF3
	EVM0008716.1	RASA3
	EVM0007235.1	DCUN1D2
	EVM0003013.1	PCID2
	EVM0009976.1	TUBGCP3
	EVM0004487.1
	EVM0000006.1	NA
	EVM0007898.1	ERCC5
	EVM0004599.1	NALCN
	EVM0001542.1	TMTC4
	EVM0013441.1	PCCA
	EVM0008574.1	ZIC5
	EVM0011015.1	HS6ST3
	EVM0017832.1	TGDS
	EVM0016015.1	NA
	EVM0014403.1	NA
	EVM0002578.1	SLAIN1
	EVM0008580.1	SCEL
	EVM0000259.1	MYCBP2
	EVM0009140.1	HACL1
	EVM0013402.1	KLHL1
	EVM0003000.1	AGAP3
	EVM0002864.1	NA
	EVM0013131.1	ARPP21
	EVM0001924.1	STAC
	EVM0010953.1	DCLK3
	EVM0001904.1	NA
	EVM0016324.1	NA
	EVM0015470.1	TMEM82
	EVM0016126.1	ARHGEF10L
	EVM0005345.1
	EVM0005735.1	NA
	EVM0007967.1	NA
	EVM0016655.1
	EVM0011068.1
	EVM0015184.1	COL5A1
	EVM0006850.1	COLGALT1
	EVM0013201.1	DNM2
	EVM0006152.1
	EVM0000351.1	DMXL1
	EVM0005638.1	DTWD2
	EVM0012887.1	NA
	EVM0003897.1	CKMT2
	EVM0015652.1	RASGRF2
	EVM0011071.1	MSH3
	EVM0000833.1	NA
	EVM0009600.1	GDF7
	EVM0009666.1
	EVM0007662.1	UBE2Q1
	EVM0015940.1	EFNA2
	EVM0016187.1
	EVM0008623.1	NA
	EVM0003559.1	AAK1
	EVM0002167.1	TACR1
	EVM0004920.1	NA
	EVM0001681.1	NA
	EVM0013845.1
	EVM0010665.1
	EVM0000790.1
	EVM0011184.1	BOP1
	EVM0000904.1
	EVM0007041.1	C4
	EVM0011253.1
	EVM0015561.1	CCDC171
	EVM0006753.1	PSIP1
	EVM0001711.1	TTC39B
	EVM0006840.1	FREM1
	EVM0005573.1
	EVM0001296.1	FBN2
	EVM0003856.1	SLC12A2
	EVM0006133.1	MEGF10
	EVM0005423.1	PELO
	EVM0011941.1	GDF11
	EVM0004101.1	SARNP
	EVM0013012.1	NACA
	EVM0001361.1	LRP1
	EVM0004667.1	LVRN
	EVM0005237.1	MPDZ
	EVM0017028.1	PIT54
	EVM0016440.1	NA
	EVM0016754.1	NA
	EVM0008855.1	CLASP2
	EVM0011464.1	SUSD5
	EVM0012182.1	CRTAP
	EVM0001996.1	GLB1
	EVM0016889.1	NA
	EVM0006712.1	DCAF10
	EVM0008670.1
	EVM0013680.1	NA
	EVM0012086.1	KANSL3
	EVM0005672.1	LMAN2L
	EVM0000851.1	NA
	EVM0017447.1	ADAMTS19
	EVM0013339.1	CCS
	EVM0006303.1	NRBP1
	EVM0016943.1	IFT172
	EVM0006693.1	ZNF512
Insertion	EVM0008413.1	NA
	EVM0005582.1	MCCC2
	EVM0012428.1
	EVM0006329.1	RBM6
	EVM0010720.1	NA
	EVM0014320.1	MVP
	EVM0007800.1
	EVM0016406.1	TPPP
	EVM0015203.1	RDM1
	EVM0009536.1	PLEKHM1
	EVM0004690.1	NA
	EVM0007687.1	MYO1D
	EVM0008755.1
	EVM0007559.1	MRC2
	EVM0017639.1	TANC2
	EVM0005273.1	CDC27
	EVM0013432.1	KANSL1
	EVM0004399.1	RUNDC3A
	EVM0008258.1	COL1A1
	EVM0007260.1	PDK2
	EVM0014614.1	MPP3
	EVM0010476.1	PSME3
	EVM0008548.1	VPS25
	EVM0007581.1	CNTNAP1
	EVM0002617.1
	EVM0016837.1	STAT5A
	EVM0009345.1	KLHL10
	EVM0006879.1	FBXL20
	EVM0001019.1	MLLT6
	EVM0014453.1	OSBPL7
	EVM0011424.1	IGF2BP1
	EVM0015041.1	ACOT7
	EVM0015164.1	ARHGEF16
	EVM0007008.1	NA
	EVM0003009.1	MIB2
	EVM0000391.1
	EVM0009642.1	AGRN
	EVM0007750.1	PLEKHN1
	EVM0014051.1	ENO1
	EVM0017498.1	CELA2A
	EVM0014491.1
	EVM0009369.1	PLA2G2E
	EVM0013521.1	ZBTB40
	EVM0015290.1	PPIL3
	EVM0008044.1	SATB2
	EVM0012573.1	PGAP1
	EVM0007669.1	HECW2
	EVM0010809.1	NA
	EVM0015974.1	TMEFF2
	EVM0016801.1	GLS2
	EVM0016994.1	NCKAP1
	EVM0012752.1	UNC80
	EVM0014627.1	KANSL1L
	EVM0010298.1	ERBB4
	EVM0011827.1	FN1
	EVM0004342.1	NA
	EVM0012107.1	IQCA1
	EVM0005261.1	TRPM8
	EVM0013481.1	USP40
	EVM0009589.1	TRAF3IP1
	EVM0003191.1	NA
	EVM0017254.1	ADARB1
	EVM0002225.1	C21orf58
	EVM0007304.1	PCNT
	EVM0010939.1	DIP2A
	EVM0011657.1	ALS2
	EVM0015541.1	NA
	EVM0009492.1	ADAM23
	EVM0017453.1	INO80D
	EVM0014245.1	NBEAL1
	EVM0015483.1	ITGA4
	EVM0006472.1	ZNF385B
	EVM0016111.1	CCDC141
	EVM0005243.1	LNPK
	EVM0002102.1	ATF2
	EVM0007513.1	OLA1
	EVM0011352.1	RAPGEF4
	EVM0008775.1	TLK1
	EVM0017079.1	FASTKD1
	EVM0016818.1	CERS6
	EVM0008739.1	SCN9A
	EVM0009192.1	GALNT3
	EVM0003381.1	CSRNP3
	EVM0017438.1	SCN2A
	EVM0001706.1	KCNH7
	EVM0011046.1	FAP
	EVM0001242.1	PSMD14
	EVM0007010.1	ITGB6
	EVM0017206.1	PLA2R1
	EVM0010852.1	LMLN
	EVM0006934.1	NA
	EVM0005819.1	SMS
	EVM0014687.1	NA
	EVM0017666.1	KALRN
	EVM0009614.1	ADCY6
	EVM0017831.1	SEMA5B
	EVM0010224.1	IQCB1
	EVM0011212.1	CNTNAP5
	EVM0002583.1	IGFBP5
	EVM0001109.1	NA
	EVM0017384.1	NA
	EVM0005333.1	TMEM163
	EVM0013381.1	ACMSD
	EVM0001198.1	NA
	EVM0013776.1	LCT
	EVM0009996.1	MCM6
	EVM0004029.1	THSD7B
	EVM0017588.1	NA
	EVM0001541.1	LRP1B
	EVM0005548.1	KYNU
	EVM0012129.1	KIF5C
	EVM0009753.1	RND3
	EVM0004078.1	RIF1
	EVM0011693.1	CACNB4
	EVM0014876.1	PRPF40A
	EVM0012901.1	KCNJ3
	EVM0004556.1	ACVR1
	EVM0012682.1	CCDC148
	EVM0000485.1	PKP4
	EVM0002166.1	GALK2
	EVM0016512.1
	EVM0002940.1	WDR72
	EVM0008944.1	NA
	EVM0007095.1	NA
	EVM0010092.1	PRTG
	EVM0003926.1	RFX7
	EVM0004463.1	NA
	EVM0017302.1	OTUD7A
	EVM0017017.1	VPS13C
	EVM0002228.1	TLN2
	EVM0015798.1	USP3
	EVM0006823.1	DAPK2
	EVM0017575.1	ETFA
	EVM0006638.1	CYP1A2
	EVM0006545.1	CSK
	EVM0002878.1	LOXL1
	EVM0009568.1	NPTN
	EVM0000369.1	NEO1
	EVM0009070.1	NA
	EVM0008311.1	MTF2
	EVM0011093.1
	EVM0016065.1	SLC44A3
	EVM0003990.1	CNN3
	EVM0011190.1	DPYD
	EVM0005962.1	PALMD
	EVM0002563.1	AGL
	EVM0015617.1	MFSD14A
	EVM0006747.1	SASS6
	EVM0014300.1	TRMT13
	EVM0010948.1	CDC14A
	EVM0017111.1	NA
	EVM0007646.1	NR5A2
	EVM0015706.1	ATP6V1G3
	EVM0000639.1	NEK7
	EVM0001762.1	DENND1B
	EVM0013992.1
	EVM0006270.1	KCNT2
	EVM0007933.1	ATF6
	EVM0017183.1	MTA1
	EVM0007676.1	NA
	EVM0001088.1	DNM3
	EVM0017077.1	KIFAP3
	EVM0013884.1	CACNA1E
	EVM0011305.1	CEP350
	EVM0003397.1	NA
	EVM0013271.1	COP1
	EVM0017048.1	NA
	EVM0015875.1	LAMC1
	EVM0014835.1	PLA2G4A
	EVM0014179.1	TPR
	EVM0012112.1	HMCN1
	EVM0012550.1	COLGALT2
	EVM0017299.1	SELENOF
	EVM0002785.1	NA
	EVM0003456.1	ZZZ3
	EVM0002979.1	PIGK
	EVM0007763.1	NA
	EVM0002372.1	CYP4A22
	EVM0015148.1	SPATA6
	EVM0004326.1	ELAVL4
	EVM0014002.1	OSBPL9
	EVM0011715.1	TXNDC12
	EVM0008071.1	ZFYVE9
	EVM0003096.1	SLC1A7
	EVM0017759.1	OMA1
	EVM0005696.1
	EVM0005309.1	CACHD1
	EVM0007732.1	RAVER2
	EVM0003888.1	SGIP1
	EVM0002137.1	SLC35D1
	EVM0012920.1	WLS
	EVM0001119.1	LRRC7
	EVM0012824.1	NEGR1
	EVM0010334.1	TBC1D7
	EVM0011155.1	NME8
	EVM0008501.1	ELMO1
	EVM0008398.1	AOAH
	EVM0011645.1	ANLN
	EVM0006906.1	SEPT7
	EVM0010284.1	NA
	EVM0002126.1	BMPER
	EVM0004692.1	BBS9
	EVM0010947.1	PDE1C
	EVM0008446.1	LRRFIP2
	EVM0006677.1	VPS41
	EVM0011981.1	NA
	EVM0011658.1	SUGCT
	EVM0008076.1	INHBA
	EVM0009266.1	HECW1
	EVM0007228.1	VOPP1
	EVM0004674.1	RAMP3
	EVM0011682.1	TNS3
	EVM0014691.1	CAP2
	EVM0000076.1	RBM24
	EVM0012192.1	MCUR1
	EVM0016422.1	NA
	EVM0007145.1
	EVM0011993.1	ATP9B
	EVM0003740.1	RBFA
	EVM0007652.1	UBA5
	EVM0014752.1	NA
	EVM0004636.1	TRIM71
	EVM0016454.1	GPD1L
	EVM0001584.1	RBMS3
	EVM0013628.1	NEK10
	EVM0009391.1	TBC1D5
	EVM0014755.1	JAZF1
	EVM0017078.1	HIBADH
	EVM0001881.1	STK31
	EVM0011874.1	IGF2BP3
	EVM0012545.1	FAM126A
	EVM0016257.1	RAPGEF5
	EVM0011518.1
	EVM0016505.1	ITGB8
	EVM0014303.1	MACC1
	EVM0005688.1	AGMO
	EVM0010876.1	DGKB
	EVM0011576.1	SCIN
	EVM0008717.1	TMEM106B
	EVM0013100.1	NA
	EVM0000749.1
	EVM0007166.1	PHF14
	EVM0006777.1	COL28A1
	EVM0007212.1	DYNC1I1
	EVM0003911.1	PON1
	EVM0005525.1
	EVM0009416.1	CALCR
	EVM0010299.1	CYP51A1
	EVM0005570.1	AKAP9
	EVM0006857.1	ZNF804B
	EVM0006647.1	SRI
	EVM0014599.1	DBF4
	EVM0015654.1	MMR1L3
	EVM0011880.1	SLC39A12
	EVM0008767.1	MALRD1
	EVM0006658.1	PLXDC2
	EVM0012520.1	DNAJC1
	EVM0001624.1
	EVM0001441.1	KIAA1217
	EVM0009451.1	ARHGAP21
	EVM0000540.1	ABI1
	EVM0010188.1	YME1L1
	EVM0005119.1	ARMC4
	EVM0005055.1	MPP7
	EVM0013717.1	PARD3
	EVM0005173.1	PITRM1
	EVM0010344.1	DIP2C
	EVM0000985.1	ZMYND11
	EVM0000303.1	ESYT2
	EVM0008351.1	NCAPG2
	EVM0010151.1	RBM33
	EVM0006874.1	WDR48
	EVM0016274.1	PLCD1
	EVM0004173.1	ADCYAP1R1
	EVM0001033.1	VIPR1
	EVM0008746.1	ZBTB47
	EVM0015900.1	NA
	EVM0015973.1
	EVM0002120.1	NA
	EVM0002177.1	MYL3
	EVM0017677.1	KLHL18
	EVM0015707.1	NA
	EVM0006974.1	NA
	EVM0008800.1	RARRES2
	EVM0005036.1
	EVM0006293.1	NA
	EVM0000676.1	AOC1
	EVM0015312.1	AGAP3
	EVM0010135.1
	EVM0005958.1
	EVM0002400.1	TUSC3
	EVM0017461.1	MTMR7
	EVM0014533.1	FAT1
	EVM0010246.1	PDLIM3
	EVM0008124.1	TENM3
	EVM0010477.1	GLRA3
	EVM0014815.1	HAND2
	EVM0004850.1	NEK1
	EVM0016860.1	SH3RF1
	EVM0001667.1	SPOCK3
	EVM0014401.1	TLL1
	EVM0001556.1	KLHL2
	EVM0002976.1	NAF1
	EVM0005057.1
	EVM0000933.1	FNIP2
	EVM0004396.1	CTSO
	EVM0015271.1	PLRG1
	EVM0015821.1	GATB
	EVM0014518.1	SH3D19
	EVM0007608.1	LRBA
	EVM0009668.1	NA
	EVM0015417.1	ARHGAP10
	EVM0015976.1	ANAPC10
	EVM0017232.1	TBC1D9
	EVM0009434.1	CLGN
	EVM0004431.1	JADE1
	EVM0001416.1	FAT4
	EVM0003373.1	SPATA5
	EVM0004825.1	USP53
	EVM0008831.1	COQ2
	EVM0016891.1	MAPK10
	EVM0003302.1	ANTXR2
	EVM0002605.1	BMP2K
	EVM0014623.1
	EVM0011855.1	ALB
	EVM0010823.1	PDCL2
	EVM0014571.1	KDR
	EVM0007726.1	PDGFRA
	EVM0010753.1	USP46
	EVM0014974.1	DCUN1D4
	EVM0017704.1	FRYL
	EVM0006260.1	TEC
	EVM0004234.1	NFXL1
	EVM0014377.1	GABRG1
	EVM0004187.1	YIPF7
	EVM0002475.1	GRXCR1
	EVM0001333.1	ATP8A1
	EVM0005984.1	KLB
	EVM0010832.1	RFC1
	EVM0014023.1	ARAP2
	EVM0000857.1	ANAPC4
	EVM0000859.1	PPARGC1A
	EVM0007700.1	ADGRA3
	EVM0013797.1	LCORL
	EVM0005877.1	TAPT1
	EVM0016552.1	FBXL5
	EVM0007453.1	CPEB2
	EVM0016445.1	STX18
	EVM0014188.1	STK32B
	EVM0004904.1	EVC
	EVM0014499.1	SORCS2
	EVM0000718.1	ABLIM2
	EVM0009402.1	CPZ
	EVM0005289.1	NA
	EVM0006967.1	CFAP99
	EVM0013553.1	HAUS3
	EVM0017126.1	C4orf48
	EVM0002848.1	NA
	EVM0016750.1	FGFR3
	EVM0009760.1	TACC3
	EVM0008027.1	NA
	EVM0004085.1	RNF212
	EVM0014498.1	REEP1
	EVM0016894.1	CTNNA2
	EVM0002806.1
	EVM0000143.1
	EVM0005632.1	EXOC6B
	EVM0000623.1	DYSF
	EVM0013807.1
	EVM0013843.1	NA
	EVM0003680.1	DCTN1
	EVM0017014.1	NUP133
	EVM0014213.1	C1orf198
	EVM0017347.1	NA
	EVM0015635.1	SMOC2
	EVM0014589.1	AFDN
	EVM0000841.1	NA
	EVM0000422.1	RPS6KA2
	EVM0011295.1	SFT2D1
	EVM0005710.1	PDE10A
	EVM0016878.1	QKI
	EVM0008062.1	SLC22A3
	EVM0012558.1	GRM1
	EVM0002468.1	NA
	EVM0016864.1	SASH1
	EVM0001238.1	LATS1
	EVM0000223.1	MTHFD1L
	EVM0012763.1	ESR1
	EVM0009050.1	NA
	EVM0011396.1	NOX3
	EVM0015576.1	SERAC1
	EVM0004723.1	TULP4
	EVM0001648.1	ADGRG6
	EVM0017559.1	REPS1
	EVM0012979.1	MAP3K5
	EVM0017613.1	MAP7
	EVM0008577.1	EYA4
	EVM0008650.1	MOXD1
	EVM0011534.1	MED23
	EVM0004038.1	AKAP7
	EVM0000788.1	NA
	EVM0017646.1	NA
	EVM0015718.1
	EVM0004179.1	NA
	EVM0007747.1	CLVS2
[truncated: 1,217 more rows]
